# Supplementary material for: PRESCOTT: a population aware, epistatic, and structural model accurately predicts missense effects
Source: Genome Biol. 2025 May 6;26:113. doi: 10.1186/s13059-025-03581-y (PMC12054230; doi:10.1186/s13059-025-03581-y)
Supplement: Supplementary file 3 — Additional file 3: Data from the analysis of isoform- 1 and isoform- 8 of TP53 human gene. [file 13059_2025_3581_MOESM3_ESM.xlsx]

## Sheet: README
Both pathogenic not in ClinVar:
Ranksorted ESCOTT scores for isoform-1 and isoform-8. All these variants are not reported in ClinVar. Both scores are greater than the cutoff set at .43.
One pathogenic not in ClinVar:
Ranksorted ESCOTT scores for isoform1 and isoform8. All these variants are not reported in ClinVar. One of the scores in greater than the cutoff set at .43.
Both pathogenic in ClinVar:
Ranksorted ESCOTT scores for isoform-1 and isoform-8. All these variants are reported in ClinVar. Both scores are greater than the cutoff set at .43. ClinVar annotation and ClinVar id are provided.
One pathogenic in ClinVar:
Ranksorted ESCOTT scores for isoform1 and isoform8. All these variants are reported in ClinVar. One of the scores in greater than the cutoff set at .43. ClinVar annotation and ClinVar id are provided.

## Sheet: Both pathogenic in ClinVar
iso1	iso1_rs_score	iso8	iso8_rs_score	classification	ClinVar-AccessionID
H168P	0.93	H36P	0.89	Likely pathogenic	VCV003328154
T253P	0.95	T121P	0.92	Likely pathogenic	VCV003148769
V157G	0.95	V25G	0.93	Likely pathogenic	VCV003148383
E271V	0.90	E139V	0.80	Likely pathogenic	VCV003147994
I254N	0.97	I122N	0.90	Pathogenic	VCV002817584
E326V	0.84	E194V	0.75	Likely pathogenic	VCV002578514
S269I	0.63	S137I	0.45	Likely pathogenic	VCV002575169
S240N	0.69	S108N	0.60	Pathogenic	VCV002502882
D228Y	0.74	D96Y	0.67	Likely benign	VCV002450759
M133K	0.99	M1K	0.93	Likely pathogenic	VCV002430159
T284P	0.90	T152P	0.85	Conflicting classifications of pathogenicity	VCV001763670
R267G	0.92	R135G	0.81	Pathogenic	VCV001761541
I254T	0.84	I122T	0.72	Pathogenic/Likely pathogenic	VCV001759844
M237I	0.63	M105I	0.50	Pathogenic/Likely pathogenic	VCV001757269
V218E	0.96	V86E	0.91	Likely pathogenic	VCV001754112
H168L	0.78	H36L	0.74	Pathogenic	VCV001744933
I251F	0.84	I119F	0.73	Likely pathogenic	VCV001518844
R156G	0.70	R24G	0.45	Conflicting classifications of pathogenicity	VCV001517870
T211I	0.87	T79I	0.72	Conflicting classifications of pathogenicity	VCV001503185
I162N	0.91	I30N	0.84	Conflicting classifications of pathogenicity	VCV001408611
V147D	0.91	V15D	0.86	Conflicting classifications of pathogenicity	VCV001351017
D208Y	0.76	D76Y	0.66	Conflicting classifications of pathogenicity	VCV001350980
L289P	0.58	L157P	0.46	Likely benign	VCV001172923
R158S	0.83	R26S	0.73	Pathogenic	VCV001067910
D208V	0.74	D76V	0.62	Conflicting classifications of pathogenicity	VCV001036023
A159D	0.98	A27D	0.96	Pathogenic/Likely pathogenic	VCV001026335
T155I	0.65	T23I	0.55	Conflicting classifications of pathogenicity	VCV001005876
R280S	0.90	R148S	0.86	Conflicting classifications of pathogenicity	VCV000988616
F134V	0.96	F2V	0.95	Conflicting classifications of pathogenicity	VCV000988615
E180V	0.67	E48V	0.53	Conflicting classifications of pathogenicity	VCV000959616
S241T	0.55	S109T	0.45	Pathogenic/Likely pathogenic	VCV000959232
L265Q	0.83	L133Q	0.82	Pathogenic/Likely pathogenic	VCV000953467
N235D	0.78	N103D	0.72	Conflicting classifications of pathogenicity	VCV000919580
V157G	0.95	V25G	0.93	Conflicting classifications of pathogenicity	VCV000915695
F134L	0.85	F2L	0.83	Conflicting classifications of pathogenicity	VCV000871293
P142L	0.63	P10L	0.46	Conflicting classifications of pathogenicity	VCV000864520
G245D	0.93	G113D	0.87	Pathogenic	VCV000861760
I254N	0.97	I122N	0.90	Pathogenic/Likely pathogenic	VCV000856299
R158G	0.97	R26G	0.95	Pathogenic	VCV000856171
V225D	0.60	V93D	0.49	Conflicting classifications of pathogenicity	VCV000850916
I232N	0.62	I100N	0.46	Pathogenic/Likely pathogenic	VCV000850008
V172D	0.90	V40D	0.85	Conflicting classifications of pathogenicity	VCV000836761
S240R	0.98	S108R	0.97	Conflicting classifications of pathogenicity	VCV000826894
H193Q	0.83	H61Q	0.73	Likely pathogenic	VCV000825975
R181P	0.81	R49P	0.77	Pathogenic/Likely pathogenic	VCV000825729
P152R	0.81	P20R	0.69	Pathogenic/Likely pathogenic	VCV000824998
P151F	0.86	P19F	0.74	Likely pathogenic	VCV000824960
E180G	0.80	E48G	0.74	Conflicting classifications of pathogenicity	VCV000822016
V143A	0.74	V11A	0.65	Pathogenic	VCV000804214
I254S	0.83	I122S	0.76	Conflicting classifications of pathogenicity	VCV000659457
T170I	0.75	T38I	0.57	Conflicting classifications of pathogenicity	VCV000652718
G154V	0.87	G22V	0.71	Conflicting classifications of pathogenicity	VCV000651769
C242S	0.69	C110S	0.56	Conflicting classifications of pathogenicity	VCV000647334
G187R	0.55	G55R	0.48	Conflicting classifications of pathogenicity	VCV000635392
M237I	0.63	M105I	0.50	Pathogenic/Likely pathogenic	VCV000634770
R156P	0.84	R24P	0.81	Conflicting classifications of pathogenicity	VCV000634768
I232S	0.75	I100S	0.61	Pathogenic	VCV000634756
R280S	0.90	R148S	0.86	Pathogenic/Likely pathogenic	VCV000634747
R273G	0.95	R141G	0.90	Pathogenic/Likely pathogenic	VCV000634682
R158G	0.97	R26G	0.95	Conflicting classifications of pathogenicity	VCV000628970
S240G	0.66	S108G	0.56	Pathogenic/Likely pathogenic	VCV000584921
V272L	0.59	V140L	0.47	Pathogenic/Likely pathogenic	VCV000574679
R158L	0.91	R26L	0.90	Pathogenic/Likely pathogenic	VCV000568285
I251N	0.98	I119N	0.94	Conflicting classifications of pathogenicity	VCV000528254
R158L	0.91	R26L	0.90	Pathogenic/Likely pathogenic	VCV000528248
T211P	0.95	T79P	0.83	Conflicting classifications of pathogenicity	VCV000528235
V143G	0.97	V11G	0.95	Conflicting classifications of pathogenicity	VCV000486556
R283P	0.81	R151P	0.72	Conflicting classifications of pathogenicity	VCV000486555
C238S	0.84	C106S	0.80	Conflicting classifications of pathogenicity	VCV000485039
D259V	0.83	D127V	0.72	Conflicting classifications of pathogenicity	VCV000485034
H178P	0.76	H46P	0.66	Conflicting classifications of pathogenicity	VCV000485030
V157D	0.95	V25D	0.93	Conflicting classifications of pathogenicity	VCV000482231
P152S	0.67	P20S	0.44	Conflicting classifications of pathogenicity	VCV000482230
H178D	0.59	H46D	0.45	Pathogenic	VCV000482223
F134I	0.96	F2I	0.95	Pathogenic/Likely pathogenic	VCV000480953
M246K	0.97	M114K	0.94	Likely pathogenic	VCV000480764
L145Q	0.95	L13Q	0.93	Conflicting classifications of pathogenicity	VCV000480760
Q136E	0.58	Q4E	0.47	Conflicting classifications of pathogenicity	VCV000480751
R267Q	0.71	R135Q	0.53	Conflicting classifications of pathogenicity	VCV000458574
G279R	0.69	G147R	0.52	Conflicting classifications of pathogenicity	VCV000458568
C277F	0.89	C145F	0.80	Conflicting classifications of pathogenicity	VCV000458567
L257P	0.96	L125P	0.84	Conflicting classifications of pathogenicity	VCV000458562
G244A	0.73	G112A	0.62	Pathogenic/Likely pathogenic	VCV000458560
G226V	0.84	G94V	0.70	Conflicting classifications of pathogenicity	VCV000458556
P177R	0.75	P45R	0.66	Pathogenic/Likely pathogenic	VCV000458547
A159V	0.65	A27V	0.45	Pathogenic/Likely pathogenic	VCV000458545
G199V	0.87	G67V	0.62	Likely pathogenic	VCV000451799
C242R	0.95	C110R	0.94	Conflicting classifications of pathogenicity	VCV000449512
I251T	0.67	I119T	0.57	Conflicting classifications of pathogenicity	VCV000439320
R209W	0.61	R77W	0.44	Likely pathogenic	VCV000437017
R248W	0.89	R116W	0.81	Likely pathogenic	VCV000437017
V172F	0.93	V40F	0.76	Conflicting classifications of pathogenicity	VCV000428909
S215R	0.89	S83R	0.84	Conflicting classifications of pathogenicity	VCV000428895
A276P	0.89	A144P	0.85	Conflicting classifications of pathogenicity	VCV000428893
V157A	0.87	V25A	0.84	Conflicting classifications of pathogenicity	VCV000428887
M246T	0.85	M114T	0.77	Conflicting classifications of pathogenicity	VCV000428886
R267P	0.98	R135P	0.88	Conflicting classifications of pathogenicity	VCV000428867
H168R	0.71	H36R	0.62	Conflicting classifications of pathogenicity	VCV000428866
D148Y	0.66	D16Y	0.59	Conflicting classifications of pathogenicity	VCV000428863
C277R	0.96	C145R	0.92	Conflicting classifications of pathogenicity	VCV000421804
D324H	0.71	D192H	0.51	Conflicting classifications of pathogenicity	VCV000420950
P250L	0.80	P118L	0.72	Pathogenic/Likely pathogenic	VCV000420136
E285K	0.84	E153K	0.80	Pathogenic/Likely pathogenic	VCV000420133
G279E	0.85	G147E	0.75	Conflicting classifications of pathogenicity	VCV000419454
R249S	0.75	R117S	0.55	Conflicting classifications of pathogenicity	VCV000406598
V216L	0.57	V84L	0.48	Conflicting classifications of pathogenicity	VCV000406596
N247S	0.68	N115S	0.47	Conflicting classifications of pathogenicity	VCV000406595
P177L	0.56	P45L	0.49	Conflicting classifications of pathogenicity	VCV000406583
H179Q	0.80	H47Q	0.70	Pathogenic	VCV000406578
E271K	0.76	E139K	0.60	Conflicting classifications of pathogenicity	VCV000406566
T155N	0.92	T23N	0.87	Conflicting classifications of pathogenicity	VCV000406564
N200K	0.78	N68K	0.56	Conflicting classifications of pathogenicity	VCV000385614
N239K	0.70	N107K	0.59	Conflicting classifications of pathogenicity	VCV000385614
Y236C	0.95	Y104C	0.85	Conflicting classifications of pathogenicity	VCV000376693
Y234N	0.96	Y102N	0.87	Pathogenic	VCV000376692
Y234H	0.79	Y102H	0.75	Pathogenic/Likely pathogenic	VCV000376691
Y234S	0.91	Y102S	0.89	Conflicting classifications of pathogenicity	VCV000376690
Y220D	0.92	Y88D	0.87	Conflicting classifications of pathogenicity	VCV000376689
Y220N	0.89	Y88N	0.78	Conflicting classifications of pathogenicity	VCV000376688
Y220H	0.55	Y88H	0.44	Pathogenic/Likely pathogenic	VCV000376687
Y205D	0.93	Y73D	0.90	Conflicting classifications of pathogenicity	VCV000376686
Y205S	0.86	Y73S	0.79	Likely pathogenic	VCV000376683
Y205F	0.56	Y73F	0.49	Likely pathogenic	VCV000376682
Y205C	0.94	Y73C	0.82	Pathogenic	VCV000376681
Y163H	0.66	Y31H	0.57	Conflicting classifications of pathogenicity	VCV000376680
Y163N	0.99	Y31N	0.98	Conflicting classifications of pathogenicity	VCV000376679
V274A	0.83	V142A	0.76	Conflicting classifications of pathogenicity	VCV000376677
V272E	0.97	V140E	0.96	Conflicting classifications of pathogenicity	VCV000376673
V216L	0.57	V84L	0.48	Conflicting classifications of pathogenicity	VCV000376670
S241A	0.70	S109A	0.55	Conflicting classifications of pathogenicity	VCV000376665
S241Y	0.92	S109Y	0.90	Pathogenic/Likely pathogenic	VCV000376663
S215N	0.80	S83N	0.73	Conflicting classifications of pathogenicity	VCV000376662
S215R	0.89	S83R	0.84	Conflicting classifications of pathogenicity	VCV000376661
S215I	0.88	S83I	0.80	Conflicting classifications of pathogenicity	VCV000376660
R282P	0.97	R150P	0.92	Pathogenic/Likely pathogenic	VCV000376659
R280G	0.92	R148G	0.88	Conflicting classifications of pathogenicity	VCV000376658
R280K	0.55	R148K	0.47	Conflicting classifications of pathogenicity	VCV000376657
R273S	0.95	R141S	0.91	Pathogenic	VCV000376656
R249M	0.96	R117M	0.92	Conflicting classifications of pathogenicity	VCV000376653
R248G	0.82	R116G	0.63	Pathogenic/Likely pathogenic	VCV000376652
R174G	0.88	R42G	0.81	Conflicting classifications of pathogenicity	VCV000376651
R213G	0.99	R81G	0.62	Conflicting classifications of pathogenicity	VCV000376651
R213L	0.95	R81L	0.87	Conflicting classifications of pathogenicity	VCV000376650
P278H	1.00	P146H	0.94	Conflicting classifications of pathogenicity	VCV000376646
P278A	0.98	P146A	0.89	Conflicting classifications of pathogenicity	VCV000376645
P278R	1.00	P146R	0.98	Conflicting classifications of pathogenicity	VCV000376644
P278T	0.98	P146T	0.83	Pathogenic/Likely pathogenic	VCV000376643
P278S	0.78	P146S	0.68	Pathogenic/Likely pathogenic	VCV000376642
P151A	0.65	P19A	0.47	Pathogenic	VCV000376641
P151R	0.92	P19R	0.79	Pathogenic/Likely pathogenic	VCV000376640
N239T	0.79	N107T	0.77	Conflicting classifications of pathogenicity	VCV000376638
N239S	0.64	N107S	0.61	Likely pathogenic	VCV000376637
M237K	0.78	M105K	0.71	Pathogenic/Likely pathogenic	VCV000376636
L194H	0.88	L62H	0.70	Conflicting classifications of pathogenicity	VCV000376634
L194R	0.99	L62R	0.98	Conflicting classifications of pathogenicity	VCV000376633
I255F	0.56	I123F	0.47	Conflicting classifications of pathogenicity	VCV000376621
I195S	0.83	I63S	0.75	Conflicting classifications of pathogenicity	VCV000376619
I195N	0.97	I63N	0.96	Conflicting classifications of pathogenicity	VCV000376618
I195F	0.88	I63F	0.80	Conflicting classifications of pathogenicity	VCV000376617
H214R	0.77	H82R	0.68	Pathogenic	VCV000376615
H193N	0.87	H61N	0.79	Likely pathogenic	VCV000376614
H193D	0.94	H61D	0.90	Conflicting classifications of pathogenicity	VCV000376613
H193P	1.00	H61P	0.88	Pathogenic	VCV000376612
H179P	0.97	H47P	0.96	Conflicting classifications of pathogenicity	VCV000376611
H179D	0.80	H47D	0.73	Pathogenic/Likely pathogenic	VCV000376610
H179N	0.86	H47N	0.82	Conflicting classifications of pathogenicity	VCV000376609
H179L	0.78	H47L	0.63	Conflicting classifications of pathogenicity	VCV000376608
H179Q	0.80	H47Q	0.70	Pathogenic/Likely pathogenic	VCV000376607
H179R	0.97	H47R	0.96	Conflicting classifications of pathogenicity	VCV000376606
G245R	0.77	G113R	0.72	Conflicting classifications of pathogenicity	VCV000376604
G245V	0.87	G113V	0.83	Pathogenic	VCV000376603
G244R	0.77	G112R	0.68	Likely pathogenic	VCV000376602
G244V	0.86	G112V	0.82	Likely pathogenic	VCV000376601
G244S	0.63	G112S	0.52	Pathogenic	VCV000376600
G244C	0.80	G112C	0.75	Conflicting classifications of pathogenicity	VCV000376599
F270V	0.57	F138V	0.46	Pathogenic	VCV000376598
F270C	0.77	F138C	0.71	Conflicting classifications of pathogenicity	VCV000376597
F270I	0.61	F138I	0.50	Conflicting classifications of pathogenicity	VCV000376596
F270S	0.92	F138S	0.88	Pathogenic/Likely pathogenic	VCV000376594
E286A	0.82	E154A	0.80	Likely pathogenic	VCV000376593
E286Q	0.64	E154Q	0.51	Conflicting classifications of pathogenicity	VCV000376591
D281A	0.95	D149A	0.92	Likely pathogenic	VCV000376589
D281H	0.67	D149H	0.62	Pathogenic/Likely pathogenic	VCV000376588
D281N	0.71	D149N	0.61	Pathogenic/Likely pathogenic	VCV000376586
D281Y	0.92	D149Y	0.88	Pathogenic/Likely pathogenic	VCV000376585
C275S	0.65	C143S	0.54	Conflicting classifications of pathogenicity	VCV000376583
C242G	0.96	C110G	0.81	Conflicting classifications of pathogenicity	VCV000376581
C242S	0.69	C110S	0.56	Conflicting classifications of pathogenicity	VCV000376579
C238G	0.89	C106G	0.87	Pathogenic	VCV000376577
C238S	0.84	C106S	0.80	Pathogenic/Likely pathogenic	VCV000376575
C176W	0.98	C44W	0.97	Conflicting classifications of pathogenicity	VCV000376572
C176G	0.95	C44G	0.93	Conflicting classifications of pathogenicity	VCV000376571
C176S	0.82	C44S	0.78	Conflicting classifications of pathogenicity	VCV000376570
C176F	0.98	C44F	0.97	Pathogenic/Likely pathogenic	VCV000376569
C141F	0.68	C9F	0.61	Conflicting classifications of pathogenicity	VCV000376568
C141G	0.95	C9G	0.94	Likely pathogenic	VCV000376566
C141W	0.75	C9W	0.66	Pathogenic/Likely pathogenic	VCV000376564
C135G	0.98	C3G	0.94	Pathogenic	VCV000376563
C135W	0.98	C3W	0.94	Conflicting classifications of pathogenicity	VCV000376561
C135R	0.98	C3R	0.94	Pathogenic/Likely pathogenic	VCV000376560
C135F	0.98	C3F	0.94	Pathogenic/Likely pathogenic	VCV000376559
V173A	0.90	V41A	0.83	Pathogenic/Likely pathogenic	VCV000376017
R249T	0.81	R117T	0.80	Pathogenic/Likely pathogenic	VCV000376015
G244D	0.80	G112D	0.58	Pathogenic/Likely pathogenic	VCV000372785
G245A	0.86	G113A	0.79	Conflicting classifications of pathogenicity	VCV000265357
S215G	0.90	S83G	0.88	Conflicting classifications of pathogenicity	VCV000265337
K164E	0.68	K32E	0.58	Conflicting classifications of pathogenicity	VCV000246416
R158P	0.97	R26P	0.95	Likely pathogenic	VCV000246118
L265P	0.96	L133P	0.95	Pathogenic/Likely pathogenic	VCV000245777
E180K	0.66	E48K	0.55	Likely pathogenic	VCV000245711
P219S	0.65	P87S	0.45	Conflicting classifications of pathogenicity	VCV000245673
R282Q	0.89	R150Q	0.79	Conflicting classifications of pathogenicity	VCV000237956
R248P	0.91	R116P	0.66	Pathogenic/Likely pathogenic	VCV000237954
V218M	0.52	V86M	0.44	Conflicting classifications of pathogenicity	VCV000237952
P151R	0.92	P19R	0.79	Conflicting classifications of pathogenicity	VCV000234061
P190R	0.72	P58R	0.64	Conflicting classifications of pathogenicity	VCV000234061
V173M	0.83	V41M	0.79	Pathogenic	VCV000233951
G266V	1.00	G134V	0.99	Conflicting classifications of pathogenicity	VCV000233303
A276D	0.88	A144D	0.80	Conflicting classifications of pathogenicity	VCV000232683
P278L	0.91	P146L	0.82	Pathogenic	VCV000232497
R174P	0.87	R42P	0.78	Pathogenic/Likely pathogenic	VCV000231214
R213P	0.99	R81P	0.94	Pathogenic/Likely pathogenic	VCV000231214
R196P	0.97	R64P	0.96	Pathogenic/Likely pathogenic	VCV000231165
R273P	0.95	R141P	0.94	Pathogenic/Likely pathogenic	VCV000231060
H193Y	0.64	H61Y	0.57	Pathogenic/Likely pathogenic	VCV000230256
Y234D	0.96	Y102D	0.92	Pathogenic/Likely pathogenic	VCV000219759
R158C	0.83	R26C	0.74	Likely benign	VCV000216472
Y236H	0.81	Y104H	0.78	Pathogenic/Likely pathogenic	VCV000216469
I195T	0.90	I63T	0.62	Conflicting classifications of pathogenicity	VCV000216077
Y163D	0.99	Y31D	0.98	Conflicting classifications of pathogenicity	VCV000187052
Q144P	0.89	Q12P	0.72	Conflicting classifications of pathogenicity	VCV000186594
C176Y	0.98	C44Y	0.97	Pathogenic	VCV000186451
T140N	0.66	T8N	0.54	Conflicting classifications of pathogenicity	VCV000185918
V272M	0.80	V140M	0.75	Pathogenic	VCV000185814
C277Y	0.87	C145Y	0.83	Conflicting classifications of pathogenicity	VCV000185722
A276G	0.89	A144G	0.85	Pathogenic	VCV000185319
H193R	0.90	H61R	0.74	Pathogenic/Likely pathogenic	VCV000184979
N247I	0.89	N115I	0.85	Conflicting classifications of pathogenicity	VCV000184882
A138V	0.76	A6V	0.48	Conflicting classifications of pathogenicity	VCV000184863
R174C	0.76	R42C	0.59	Likely benign	VCV000184745
E286K	0.93	E154K	0.87	Pathogenic/Likely pathogenic	VCV000183752
D281V	0.97	D149V	0.95	Pathogenic/Likely pathogenic	VCV000182968
I251S	0.74	I119S	0.65	Conflicting classifications of pathogenicity	VCV000182967
Y236S	0.90	Y104S	0.85	Conflicting classifications of pathogenicity	VCV000182966
V216M	0.82	V84M	0.65	Pathogenic/Likely pathogenic	VCV000182965
R175L	0.88	R43L	0.87	Likely pathogenic	VCV000182963
M243T	0.63	M111T	0.51	Conflicting classifications of pathogenicity	VCV000182936
M237V	0.60	M105V	0.46	Conflicting classifications of pathogenicity	VCV000182934
S241C	0.77	S109C	0.71	Pathogenic/Likely pathogenic	VCV000177791
A161T	0.66	A29T	0.48	Pathogenic/Likely pathogenic	VCV000161518
R280I	0.92	R148I	0.88	Conflicting classifications of pathogenicity	VCV000161517
G266E	0.97	G134E	0.83	Pathogenic/Likely pathogenic	VCV000161516
C238W	0.95	C106W	0.92	Pathogenic/Likely pathogenic	VCV000161515
E180K	0.66	E48K	0.55	Conflicting classifications of pathogenicity	VCV000142846
M237I	0.63	M105I	0.50	Pathogenic	VCV000142714
V143M	0.56	V11M	0.49	Conflicting classifications of pathogenicity	VCV000142657
Y236D	0.88	Y104D	0.87	Conflicting classifications of pathogenicity	VCV000142183
L257R	0.86	L125R	0.70	Conflicting classifications of pathogenicity	VCV000142134
L145P	0.75	L13P	0.71	Conflicting classifications of pathogenicity	VCV000142050
R158H	0.64	R26H	0.57	Pathogenic/Likely pathogenic	VCV000141963
R249W	0.83	R117W	0.68	Conflicting classifications of pathogenicity	VCV000141881
R267W	0.78	R135W	0.52	Pathogenic/Likely pathogenic	VCV000141764
C135Y	0.98	C3Y	0.94	Conflicting classifications of pathogenicity	VCV000141762
I232T	0.69	I100T	0.44	Pathogenic/Likely pathogenic	VCV000141224
D281G	0.82	D149G	0.70	Pathogenic	VCV000141141
R282G	0.97	R150G	0.92	Pathogenic	VCV000140821
C141Y	0.85	C9Y	0.81	Pathogenic/Likely pathogenic	VCV000140801
R213Q	0.80	R81Q	0.71	Pathogenic/Likely pathogenic	VCV000135359
R158H	0.64	R26H	0.57	Benign	VCV000127825
M246R	0.97	M114R	0.87	Conflicting classifications of pathogenicity	VCV000127822
Y234C	0.84	Y102C	0.78	Pathogenic/Likely pathogenic	VCV000127820
Y220C	0.88	Y88C	0.67	Pathogenic	VCV000127819
L194F	0.74	L62F	0.58	Pathogenic/Likely pathogenic	VCV000127817
P152R	0.81	P20R	0.69	Likely benign	VCV000127816
I162S	0.80	I30S	0.66	Conflicting classifications of pathogenicity	VCV000127813
R158C	0.83	R26C	0.74	Conflicting classifications of pathogenicity	VCV000127812
M246V	0.55	M114V	0.48	Pathogenic/Likely pathogenic	VCV000100815
R196L	0.77	R64L	0.49	Conflicting classifications of pathogenicity	VCV000100814
R273C	0.95	R141C	0.91	Pathogenic/Likely pathogenic	VCV000043594
E285V	0.88	E153V	0.84	Pathogenic	VCV000012384
Y220S	0.92	Y88S	0.88	Pathogenic	VCV000012383
R175H	0.67	R43H	0.63	Pathogenic	VCV000012374
L257Q	1.00	L125Q	0.99	Conflicting classifications of pathogenicity	VCV000012372
P151T	0.75	P19T	0.59	Pathogenic/Likely pathogenic	VCV000012369
G325V	0.85	G193V	0.55	Conflicting classifications of pathogenicity	VCV000012367
R273H	0.60	R141H	0.58	Pathogenic	VCV000012366
G245S	0.75	G113S	0.70	Pathogenic	VCV000012365
R282W	0.75	R150W	0.69	Pathogenic/Likely pathogenic	VCV000012364
S241F	0.92	S109F	0.90	Pathogenic/Likely pathogenic	VCV000012359
V272L	0.59	V140L	0.47	Likely pathogenic	VCV000012358
M133T	0.95	M1T	0.93	Pathogenic	VCV000012357
R248Q	0.66	R116Q	0.64	Pathogenic	VCV000012356
G245D	0.93	G113D	0.87	Pathogenic/Likely pathogenic	VCV000012355
V157F	0.73	V25F	0.67	Conflicting classifications of pathogenicity	VCV000012353
R249S	0.75	R117S	0.55	Pathogenic/Likely pathogenic	VCV000012352
G245C	0.90	G113C	0.87	Pathogenic	VCV000012349
E258K	0.90	E126K	0.85	Pathogenic/Likely pathogenic	VCV000012348
R209W	0.61	R77W	0.44	Pathogenic	VCV000012347
R248W	0.89	R116W	0.81	Pathogenic	VCV000012347
E171G	0.67	E39G	0.68	Pathogenic	VCV001745525
C176R	0.88	C44R	0.99	Likely pathogenic	VCV000634759
T256P	0.98	T124P	0.99	Conflicting classifications of pathogenicity	VCV000528269
V218G	0.83	V86G	0.84	Conflicting classifications of pathogenicity	VCV000528249
G266R	0.87	G134R	0.95	Pathogenic	VCV000458566
A161D	0.87	A29D	0.94	Conflicting classifications of pathogenicity	VCV000422295
M133I	0.65	M1I	0.72	Conflicting classifications of pathogenicity	VCV000421437
E258G	0.86	E126G	0.99	Conflicting classifications of pathogenicity	VCV000406590
Y236N	0.97	Y104N	0.99	Conflicting classifications of pathogenicity	VCV000376694
Y205N	0.89	Y73N	0.90	Conflicting classifications of pathogenicity	VCV000376684
V274F	0.69	V142F	0.97	Conflicting classifications of pathogenicity	VCV000376674
V173E	0.99	V41E	1.00	Conflicting classifications of pathogenicity	VCV000376669
R249G	0.68	R117G	0.84	Conflicting classifications of pathogenicity	VCV000376654
C242W	0.94	C110W	0.96	Pathogenic	VCV000376580
C242F	0.94	C110F	0.96	Conflicting classifications of pathogenicity	VCV000376578
C176R	0.88	C44R	0.99	Conflicting classifications of pathogenicity	VCV000376573
C141R	0.93	C9R	0.94	Conflicting classifications of pathogenicity	VCV000376565
I255N	0.97	I123N	0.99	Conflicting classifications of pathogenicity	VCV000232289
H193L	0.96	H61L	0.99	Conflicting classifications of pathogenicity	VCV000185822
H179Y	0.62	H47Y	0.74	Pathogenic/Likely pathogenic	VCV000127815
Y163C	0.75	Y31C	0.81	Pathogenic	VCV000127814
A138P	0.77	A6P	0.85	Pathogenic/Likely pathogenic	VCV000012376
R280T	0.83	R148T	0.86	Pathogenic/Likely pathogenic	VCV000012368
C242Y	0.94	C110Y	0.96	Pathogenic/Likely pathogenic	VCV000012354

## Sheet: One pathogenic in ClinVar
iso1	iso1_rs_score	iso8	iso8_rs_score	classification	ClinVar-AccessionID
K319T	0.47	K187T	0.32	Likely benign	VCV003328169
P151S	0.60	P19S	0.42	Pathogenic	VCV002700111
Q165L	0.50	Q33L	0.39	Pathogenic	VCV002505496
V173L	0.64	V41L	0.41	Conflicting classifications of pathogenicity	VCV002185665
M246I	0.56	M114I	0.38	Likely pathogenic	VCV001758655
S215C	0.47	S83C	0.30	Conflicting classifications of pathogenicity	VCV001753522
S185R	0.59	S53R	0.34	Likely benign	VCV001748280
F270L	0.51	F138L	0.40	Conflicting classifications of pathogenicity	VCV001431729
H178Q	0.53	H46Q	0.34	Pathogenic/Likely pathogenic	VCV000947223
E224D	0.45	E92D	0.27	Conflicting classifications of pathogenicity	VCV000635390
F270L	0.51	F138L	0.40	Conflicting classifications of pathogenicity	VCV000634778
R290G	0.49	R158G	0.33	Conflicting classifications of pathogenicity	VCV000628970
H178Q	0.53	H46Q	0.34	Pathogenic/Likely pathogenic	VCV000575702
P316L	0.45	P184L	0.32	Conflicting classifications of pathogenicity	VCV000528273
C182R	0.58	C50R	0.32	Likely benign	VCV000492638
P318L	0.51	P186L	0.37	Conflicting classifications of pathogenicity	VCV000492627
M246I	0.56	M114I	0.38	Pathogenic/Likely pathogenic	VCV000480961
G325R	0.47	G193R	0.24	Conflicting classifications of pathogenicity	VCV000480740
P177S	0.61	P45S	0.38	Conflicting classifications of pathogenicity	VCV000458575
R174Q	0.50	R42Q	0.39	Conflicting classifications of pathogenicity	VCV000458574
R306Q	0.44	R174Q	0.26	Conflicting classifications of pathogenicity	VCV000458574
G187V	0.45	G55V	0.30	Conflicting classifications of pathogenicity	VCV000458556
C229R	0.54	C97R	0.41	Conflicting classifications of pathogenicity	VCV000420137
P151L	0.54	P19L	0.39	Likely pathogenic	VCV000418517
P190L	0.67	P58L	0.41	Likely pathogenic	VCV000418517
I254V	0.46	I122V	0.34	Likely benign	VCV000406605
S314F	0.46	S182F	0.35	Conflicting classifications of pathogenicity	VCV000406587
D281E	0.49	D149E	0.19	Likely pathogenic	VCV000406568
V173L	0.64	V41L	0.41	Pathogenic/Likely pathogenic	VCV000376668
R174L	0.55	R42L	0.37	Conflicting classifications of pathogenicity	VCV000376650
N200T	0.50	N68T	0.36	Conflicting classifications of pathogenicity	VCV000376638
N200S	0.44	N68S	0.33	Likely pathogenic	VCV000376637
F270L	0.51	F138L	0.40	Likely pathogenic	VCV000376595
D281E	0.49	D149E	0.19	Conflicting classifications of pathogenicity	VCV000376587
H233R	0.71	H101R	0.42	Conflicting classifications of pathogenicity	VCV000246388
N200D	0.51	N68D	0.42	Conflicting classifications of pathogenicity	VCV000234036
N239D	0.72	N107D	0.36	Conflicting classifications of pathogenicity	VCV000234036
V272G	0.55	V140G	0.41	Conflicting classifications of pathogenicity	VCV000233323
S260Y	0.51	S128Y	0.33	Likely benign	VCV000231033
P190S	0.54	P58S	0.41	Conflicting classifications of pathogenicity	VCV000216475
V197M	0.44	V65M	0.27	Conflicting classifications of pathogenicity	VCV000188060
T170M	0.53	T38M	0.28	Likely benign	VCV000184014
I251L	0.57	I119L	0.31	Pathogenic/Likely pathogenic	VCV000182937
Q192R	0.45	Q60R	0.30	Conflicting classifications of pathogenicity	VCV000182931
N263D	0.45	N131D	0.36	Conflicting classifications of pathogenicity	VCV000142916
P152L	0.53	P20L	0.38	Pathogenic	VCV000142766
R181H	0.55	R49H	0.33	Conflicting classifications of pathogenicity	VCV000142320
R174H	0.76	R42H	0.42	Likely benign	VCV000142273
R174Q	0.50	R42Q	0.39	Pathogenic/Likely pathogenic	VCV000135359
R283C	0.45	R151C	0.34	Likely benign	VCV000127824
H233Y	0.53	H101Y	0.26	Likely benign	VCV000080708
A189V	0.59	A57V	0.41	Conflicting classifications of pathogenicity	VCV000012382
P151S	0.60	P19S	0.42	Pathogenic/Likely pathogenic	VCV000012370

## Sheet: Both pathogenic not in ClinVar 
iso1	iso1_rs_score	iso8	iso8_rs_score
M133C	0.95	M1C	0.93
M133D	0.99	M1D	0.93
M133E	0.99	M1E	0.93
M133G	0.99	M1G	0.93
M133H	0.97	M1H	0.93
M133K	0.99	M1K	0.93
M133N	0.99	M1N	0.93
M133P	0.99	M1P	0.93
M133Q	0.99	M1Q	0.93
M133R	0.99	M1R	0.93
M133S	0.95	M1S	0.93
M133T	0.95	M1T	0.93
M133W	0.97	M1W	0.93
M133Y	0.97	M1Y	0.93
F134G	0.99	F2G	0.97
F134I	0.96	F2I	0.95
F134K	0.99	F2K	0.97
F134L	0.85	F2L	0.83
F134M	0.96	F2M	0.95
F134P	0.99	F2P	0.97
F134R	0.99	F2R	0.97
F134V	0.96	F2V	0.95
F134W	0.81	F2W	0.75
C135A	0.58	C3A	0.45
C135D	0.98	C3D	0.94
C135E	0.98	C3E	0.94
C135F	0.98	C3F	0.94
C135G	0.98	C3G	0.94
C135H	0.98	C3H	0.94
C135I	0.64	C3I	0.51
C135K	0.98	C3K	0.94
C135L	0.70	C3L	0.59
C135M	0.69	C3M	0.56
C135N	0.98	C3N	0.94
C135P	0.98	C3P	0.94
C135Q	0.98	C3Q	0.94
C135R	0.98	C3R	0.94
C135S	0.65	C3S	0.50
C135V	0.59	C3V	0.45
C135W	0.98	C3W	0.94
C135Y	0.98	C3Y	0.94
Q136A	0.76	Q4A	0.66
Q136C	0.75	Q4C	0.65
Q136D	0.54	Q4D	0.44
Q136E	0.58	Q4E	0.47
Q136F	0.89	Q4F	0.85
Q136G	0.77	Q4G	0.69
Q136H	0.78	Q4H	0.71
Q136I	0.77	Q4I	0.69
Q136L	0.66	Q4L	0.60
Q136M	0.78	Q4M	0.70
Q136S	0.75	Q4S	0.66
Q136T	0.77	Q4T	0.66
Q136V	0.78	Q4V	0.72
Q136W	0.89	Q4W	0.85
Q136Y	0.89	Q4Y	0.85
L137A	0.69	L5A	0.64
L137C	0.84	L5C	0.78
L137D	0.85	L5D	0.79
L137E	0.85	L5E	0.65
L137F	0.76	L5F	0.67
L137G	0.91	L5G	0.77
L137H	0.87	L5H	0.82
L137K	0.67	L5K	0.58
L137N	0.77	L5N	0.69
L137P	0.73	L5P	0.61
L137Q	0.74	L5Q	0.63
L137T	0.71	L5T	0.64
L137W	0.87	L5W	0.82
L137Y	0.87	L5Y	0.82
A138F	0.76	A6F	0.62
A138H	0.74	A6H	0.63
A138I	0.85	A6I	0.78
A138K	0.68	A6K	0.58
A138L	0.76	A6L	0.64
A138M	0.76	A6M	0.66
A138Q	0.60	A6Q	0.44
A138R	0.67	A6R	0.56
A138T	0.61	A6T	0.45
A138V	0.76	A6V	0.48
A138W	0.86	A6W	0.77
A138Y	0.86	A6Y	0.77
K139C	0.57	K7C	0.47
K139D	0.81	K7D	0.60
K139E	0.65	K7E	0.52
K139F	0.85	K7F	0.78
K139G	0.90	K7G	0.78
K139H	0.75	K7H	0.64
K139I	0.69	K7I	0.55
K139L	0.60	K7L	0.47
K139M	0.72	K7M	0.52
K139N	0.62	K7N	0.51
K139P	0.87	K7P	0.66
K139Q	0.68	K7Q	0.54
K139S	0.60	K7S	0.45
K139V	0.62	K7V	0.50
K139W	0.85	K7W	0.78
K139Y	0.80	K7Y	0.71
T140C	0.57	T8C	0.46
T140D	0.71	T8D	0.58
T140E	0.74	T8E	0.60
T140F	0.65	T8F	0.54
T140G	0.87	T8G	0.76
T140H	0.69	T8H	0.56
T140I	0.59	T8I	0.48
T140K	0.74	T8K	0.64
T140M	0.66	T8M	0.56
T140N	0.66	T8N	0.54
T140Q	0.70	T8Q	0.58
T140R	0.75	T8R	0.67
T140V	0.62	T8V	0.50
T140W	0.66	T8W	0.57
T140Y	0.66	T8Y	0.54
C141A	0.70	C9A	0.54
C141D	0.91	C9D	0.88
C141E	0.91	C9E	0.88
C141F	0.68	C9F	0.61
C141G	0.95	C9G	0.94
C141H	0.85	C9H	0.81
C141I	0.69	C9I	0.56
C141L	0.67	C9L	0.59
C141M	0.70	C9M	0.60
C141N	0.73	C9N	0.64
C141P	0.95	C9P	0.94
C141Q	0.91	C9Q	0.81
C141V	0.62	C9V	0.54
C141W	0.75	C9W	0.66
C141Y	0.85	C9Y	0.81
P142C	0.79	P10C	0.66
P142D	0.86	P10D	0.70
P142E	0.78	P10E	0.65
P142F	0.90	P10F	0.84
P142G	0.95	P10G	0.92
P142H	0.82	P10H	0.52
P142I	0.78	P10I	0.66
P142K	0.67	P10K	0.51
P142L	0.63	P10L	0.46
P142M	0.77	P10M	0.67
P142N	0.74	P10N	0.63
P142Q	0.72	P10Q	0.62
P142R	0.80	P10R	0.71
P142S	0.71	P10S	0.49
P142T	0.76	P10T	0.64
P142V	0.78	P10V	0.71
P142W	0.90	P10W	0.84
P142Y	0.83	P10Y	0.73
V143A	0.74	V11A	0.65
V143C	0.80	V11C	0.72
V143D	0.97	V11D	0.95
V143E	0.97	V11E	0.95
V143F	0.71	V11F	0.61
V143G	0.97	V11G	0.95
V143H	0.87	V11H	0.66
V143K	0.97	V11K	0.95
V143M	0.56	V11M	0.49
V143N	0.97	V11N	0.95
V143P	0.97	V11P	0.95
V143Q	0.97	V11Q	0.95
V143R	0.97	V11R	0.95
V143S	0.89	V11S	0.84
V143T	0.89	V11T	0.71
V143W	0.87	V11W	0.81
V143Y	0.87	V11Y	0.81
Q144A	0.73	Q12A	0.59
Q144C	0.85	Q12C	0.60
Q144F	0.86	Q12F	0.79
Q144G	0.63	Q12G	0.49
Q144I	0.75	Q12I	0.64
Q144M	0.69	Q12M	0.58
Q144P	0.89	Q12P	0.72
Q144S	0.72	Q12S	0.59
Q144T	0.73	Q12T	0.62
Q144V	0.76	Q12V	0.62
Q144W	0.86	Q12W	0.79
Q144Y	0.75	Q12Y	0.64
L145A	0.72	L13A	0.60
L145C	0.90	L13C	0.86
L145D	0.95	L13D	0.93
L145E	0.95	L13E	0.93
L145G	0.95	L13G	0.93
L145H	0.80	L13H	0.76
L145K	0.95	L13K	0.93
L145N	0.95	L13N	0.93
L145P	0.75	L13P	0.71
L145Q	0.95	L13Q	0.93
L145R	0.95	L13R	0.93
L145S	0.81	L13S	0.73
L145T	0.74	L13T	0.60
L145W	0.80	L13W	0.76
L145Y	0.59	L13Y	0.52
W146C	0.82	W14C	0.57
W146D	0.70	W14D	0.58
W146G	0.80	W14G	0.76
W146N	0.68	W14N	0.55
W146P	0.94	W14P	0.90
V147A	0.60	V15A	0.51
V147C	0.58	V15C	0.47
V147D	0.91	V15D	0.86
V147E	0.91	V15E	0.86
V147G	0.93	V15G	0.90
V147H	0.82	V15H	0.77
V147K	0.93	V15K	0.87
V147N	0.91	V15N	0.86
V147P	0.93	V15P	0.90
V147Q	0.91	V15Q	0.80
V147R	0.93	V15R	0.82
V147S	0.57	V15S	0.51
V147W	0.69	V15W	0.59
V147Y	0.70	V15Y	0.61
D148F	0.66	D16F	0.59
D148W	0.66	D16W	0.47
D148Y	0.66	D16Y	0.59
S149W	0.71	S17W	0.47
S149Y	0.58	S17Y	0.47
P151A	0.65	P19A	0.47
P151C	0.78	P19C	0.66
P151D	0.78	P19D	0.66
P151E	0.79	P19E	0.68
P151F	0.86	P19F	0.74
P151G	0.84	P19G	0.75
P151H	0.87	P19H	0.85
P151I	0.61	P19I	0.46
P151K	0.84	P19K	0.73
P151M	0.74	P19M	0.61
P151N	0.77	P19N	0.67
P151R	0.92	P19R	0.79
P151T	0.75	P19T	0.59
P151V	0.62	P19V	0.46
P151W	0.93	P19W	0.85
P151Y	0.93	P19Y	0.74
P152A	0.67	P20A	0.54
P152C	0.75	P20C	0.60
P152D	0.72	P20D	0.58
P152F	0.79	P20F	0.62
P152G	0.78	P20G	0.62
P152H	0.59	P20H	0.47
P152I	0.72	P20I	0.57
P152K	0.88	P20K	0.70
P152M	0.70	P20M	0.54
P152N	0.67	P20N	0.57
P152Q	0.66	P20Q	0.52
P152R	0.81	P20R	0.69
P152S	0.67	P20S	0.44
P152T	0.70	P20T	0.58
P152V	0.73	P20V	0.55
P152W	0.86	P20W	0.78
P152Y	0.75	P20Y	0.63
P153W	0.60	P21W	0.55
G154C	0.58	G22C	0.44
G154E	0.64	G22E	0.52
G154F	0.74	G22F	0.65
G154I	0.87	G22I	0.81
G154K	0.67	G22K	0.56
G154L	0.79	G22L	0.69
G154M	0.87	G22M	0.73
G154P	0.69	G22P	0.58
G154Q	0.57	G22Q	0.47
G154T	0.70	G22T	0.61
G154V	0.87	G22V	0.71
G154W	0.61	G22W	0.48
G154Y	0.76	G22Y	0.64
T155D	0.92	T23D	0.87
T155E	0.90	T23E	0.87
T155F	0.69	T23F	0.63
T155G	0.73	T23G	0.58
T155H	0.85	T23H	0.81
T155I	0.65	T23I	0.55
T155K	0.94	T23K	0.92
T155L	0.62	T23L	0.53
T155M	0.61	T23M	0.57
T155N	0.92	T23N	0.87
T155P	0.94	T23P	0.92
T155Q	0.92	T23Q	0.78
T155R	0.94	T23R	0.92
T155V	0.66	T23V	0.54
T155W	0.82	T23W	0.69
T155Y	0.73	T23Y	0.64
R156D	0.56	R24D	0.46
R156E	0.60	R24E	0.49
R156G	0.70	R24G	0.45
R156K	0.53	R24K	0.44
R156N	0.56	R24N	0.46
R156P	0.84	R24P	0.81
V157A	0.87	V25A	0.84
V157C	0.93	V25C	0.91
V157D	0.95	V25D	0.93
V157E	0.95	V25E	0.93
V157F	0.73	V25F	0.67
V157G	0.95	V25G	0.93
V157H	0.91	V25H	0.89
V157K	0.95	V25K	0.93
V157M	0.77	V25M	0.63
V157N	0.95	V25N	0.93
V157P	0.95	V25P	0.93
V157Q	0.95	V25Q	0.93
V157R	0.95	V25R	0.93
V157S	0.93	V25S	0.91
V157T	0.93	V25T	0.91
V157W	0.91	V25W	0.89
V157Y	0.91	V25Y	0.89
R158A	0.91	R26A	0.86
R158C	0.83	R26C	0.74
R158D	0.93	R26D	0.87
R158E	0.93	R26E	0.77
R158F	0.91	R26F	0.80
R158G	0.97	R26G	0.95
R158H	0.64	R26H	0.57
R158I	0.92	R26I	0.90
R158L	0.91	R26L	0.90
R158M	0.92	R26M	0.90
R158N	0.93	R26N	0.81
R158P	0.97	R26P	0.95
R158Q	0.86	R26Q	0.76
R158S	0.83	R26S	0.73
R158T	0.84	R26T	0.77
R158V	0.84	R26V	0.81
R158W	0.91	R26W	0.86
R158Y	0.91	R26Y	0.86
A159C	0.61	A27C	0.53
A159D	0.98	A27D	0.96
A159E	0.98	A27E	0.96
A159F	0.85	A27F	0.82
A159G	0.81	A27G	0.74
A159H	0.93	A27H	0.90
A159I	0.66	A27I	0.58
A159K	0.98	A27K	0.96
A159L	0.73	A27L	0.45
A159M	0.77	A27M	0.66
A159N	0.98	A27N	0.96
A159Q	0.98	A27Q	0.96
A159R	0.98	A27R	0.96
A159S	0.58	A27S	0.49
A159V	0.65	A27V	0.45
A159W	0.93	A27W	0.90
A159Y	0.93	A27Y	0.90
M160A	0.69	M28A	0.61
M160C	0.75	M28C	0.63
M160D	0.89	M28D	0.84
M160E	0.82	M28E	0.74
M160F	0.82	M28F	0.71
M160G	0.87	M28G	0.81
M160H	0.84	M28H	0.69
M160K	0.83	M28K	0.76
M160N	0.89	M28N	0.84
M160P	0.96	M28P	0.93
M160Q	0.78	M28Q	0.69
M160S	0.70	M28S	0.62
M160W	0.89	M28W	0.83
M160Y	0.83	M28Y	0.72
A161E	0.95	A29E	0.94
A161F	0.95	A29F	0.94
A161G	0.87	A29G	0.83
A161H	0.95	A29H	0.94
A161I	0.70	A29I	0.58
A161K	0.96	A29K	0.94
A161L	0.68	A29L	0.58
A161M	0.69	A29M	0.58
A161N	0.95	A29N	0.94
A161Q	0.95	A29Q	0.94
A161R	0.96	A29R	0.94
A161T	0.66	A29T	0.48
A161W	0.95	A29W	0.94
A161Y	0.95	A29Y	0.94
I162A	0.80	I30A	0.68
I162C	0.83	I30C	0.72
I162D	0.91	I30D	0.84
I162E	0.86	I30E	0.72
I162F	0.85	I30F	0.77
I162G	0.96	I30G	0.81
I162H	0.93	I30H	0.86
I162K	0.83	I30K	0.73
I162N	0.91	I30N	0.84
I162P	0.96	I30P	0.92
I162Q	0.84	I30Q	0.72
I162R	0.83	I30R	0.73
I162S	0.80	I30S	0.66
I162T	0.82	I30T	0.69
I162W	0.93	I30W	0.86
I162Y	0.90	I30Y	0.79
Y163A	0.94	Y31A	0.89
Y163D	0.99	Y31D	0.98
Y163E	0.99	Y31E	0.98
Y163G	0.99	Y31G	0.98
Y163H	0.66	Y31H	0.57
Y163I	0.99	Y31I	0.96
Y163K	0.99	Y31K	0.98
Y163L	0.99	Y31L	0.82
Y163M	0.99	Y31M	0.96
Y163N	0.99	Y31N	0.98
Y163P	0.99	Y31P	0.98
Y163Q	0.99	Y31Q	0.98
Y163R	0.99	Y31R	0.98
Y163S	0.94	Y31S	0.89
Y163T	0.94	Y31T	0.89
Y163V	0.99	Y31V	0.96
Y163W	0.82	Y31W	0.76
K164C	0.61	K32C	0.46
K164D	0.83	K32D	0.64
K164E	0.68	K32E	0.58
K164F	0.88	K32F	0.82
K164G	0.74	K32G	0.64
K164H	0.88	K32H	0.82
K164I	0.68	K32I	0.53
K164L	0.61	K32L	0.48
K164M	0.58	K32M	0.44
K164N	0.77	K32N	0.59
K164P	0.80	K32P	0.67
K164V	0.65	K32V	0.46
K164W	0.80	K32W	0.70
K164Y	0.88	K32Y	0.82
Q165A	0.58	Q33A	0.45
Q165F	0.75	Q33F	0.66
Q165G	0.64	Q33G	0.52
Q165H	0.72	Q33H	0.62
Q165I	0.65	Q33I	0.48
Q165M	0.62	Q33M	0.50
Q165V	0.61	Q33V	0.46
Q165W	0.82	Q33W	0.76
Q165Y	0.74	Q33Y	0.64
S166D	0.56	S34D	0.45
S166E	0.58	S34E	0.46
S166F	0.63	S34F	0.56
S166G	0.75	S34G	0.65
S166H	0.59	S34H	0.53
S166K	0.79	S34K	0.62
S166M	0.57	S34M	0.51
S166N	0.56	S34N	0.48
S166Q	0.57	S34Q	0.46
S166R	0.72	S34R	0.64
S166V	0.57	S34V	0.51
S166W	0.75	S34W	0.71
S166Y	0.60	S34Y	0.53
Q167A	0.58	Q35A	0.48
Q167C	0.62	Q35C	0.54
Q167F	0.79	Q35F	0.74
Q167G	0.61	Q35G	0.50
Q167H	0.68	Q35H	0.61
Q167I	0.80	Q35I	0.65
Q167K	0.78	Q35K	0.57
Q167L	0.78	Q35L	0.64
Q167M	0.72	Q35M	0.62
Q167T	0.57	Q35T	0.46
Q167V	0.70	Q35V	0.62
Q167W	0.79	Q35W	0.74
Q167Y	0.79	Q35Y	0.74
H168A	0.75	H36A	0.65
H168C	0.74	H36C	0.69
H168E	0.70	H36E	0.60
H168G	0.93	H36G	0.89
H168I	0.88	H36I	0.83
H168K	0.76	H36K	0.67
H168L	0.78	H36L	0.74
H168M	0.88	H36M	0.83
H168N	0.64	H36N	0.53
H168P	0.93	H36P	0.89
H168Q	0.68	H36Q	0.58
H168R	0.71	H36R	0.62
H168S	0.74	H36S	0.64
H168T	0.85	H36T	0.80
H168V	0.80	H36V	0.72
H168W	0.59	H36W	0.47
M169C	0.69	M37C	0.55
M169D	0.86	M37D	0.76
M169E	0.86	M37E	0.76
M169F	0.68	M37F	0.56
M169G	0.93	M37G	0.78
M169H	0.71	M37H	0.57
M169K	0.74	M37K	0.60
M169N	0.78	M37N	0.65
M169P	0.83	M37P	0.73
M169Q	0.76	M37Q	0.60
M169S	0.69	M37S	0.52
M169W	0.75	M37W	0.60
M169Y	0.66	M37Y	0.54
T170D	0.72	T38D	0.50
T170F	0.72	T38F	0.56
T170H	0.68	T38H	0.45
T170I	0.75	T38I	0.57
T170L	0.72	T38L	0.52
T170N	0.61	T38N	0.44
T170P	0.80	T38P	0.61
T170V	0.75	T38V	0.56
T170W	0.83	T38W	0.68
T170Y	0.73	T38Y	0.55
E171A	0.76	E39A	0.59
E171C	0.78	E39C	0.61
E171F	0.76	E39F	0.62
E171H	0.75	E39H	0.60
E171I	0.74	E39I	0.58
E171K	0.69	E39K	0.53
E171M	0.69	E39M	0.54
E171P	0.92	E39P	0.85
E171R	0.72	E39R	0.56
E171V	0.60	E39V	0.46
E171W	0.86	E39W	0.77
E171Y	0.76	E39Y	0.61
V172A	0.60	V40A	0.49
V172C	0.78	V40C	0.70
V172D	0.90	V40D	0.85
V172E	0.90	V40E	0.85
V172F	0.93	V40F	0.76
V172G	0.83	V40G	0.82
V172H	0.85	V40H	0.76
V172K	0.84	V40K	0.76
V172M	0.57	V40M	0.49
V172N	0.80	V40N	0.70
V172P	0.63	V40P	0.53
V172Q	0.87	V40Q	0.69
V172R	0.82	V40R	0.74
V172S	0.75	V40S	0.66
V172T	0.64	V40T	0.44
V172W	0.93	V40W	0.76
V172Y	0.93	V40Y	0.87
V173A	0.90	V41A	0.83
V173C	0.99	V41C	0.95
V173I	0.67	V41I	0.58
V173M	0.83	V41M	0.79
V173P	1.00	V41P	0.92
V173S	0.99	V41S	0.84
V173T	0.99	V41T	0.95
R174A	0.69	R42A	0.55
R174C	0.76	R42C	0.59
R174D	0.72	R42D	0.57
R174E	0.65	R42E	0.51
R174F	0.88	R42F	0.62
R174G	0.88	R42G	0.81
R174M	0.73	R42M	0.60
R174N	0.72	R42N	0.53
R174P	0.87	R42P	0.78
R174T	0.66	R42T	0.49
R174W	0.88	R42W	0.78
R174Y	0.77	R42Y	0.63
R175A	0.91	R43A	0.75
R175C	0.71	R43C	0.53
R175D	0.97	R43D	0.95
R175E	0.97	R43E	0.95
R175F	0.94	R43F	0.91
R175H	0.67	R43H	0.63
R175I	0.91	R43I	0.87
R175K	0.69	R43K	0.62
R175L	0.88	R43L	0.87
R175M	0.81	R43M	0.75
R175N	0.97	R43N	0.95
R175P	0.91	R43P	0.84
R175Q	0.89	R43Q	0.83
R175S	0.82	R43S	0.77
R175T	0.81	R43T	0.75
R175V	0.82	R43V	0.74
R175W	0.94	R43W	0.91
R175Y	0.94	R43Y	0.91
C176A	0.82	C44A	0.57
C176F	0.98	C44F	0.97
C176G	0.95	C44G	0.93
C176H	0.98	C44H	0.97
C176S	0.82	C44S	0.78
C176T	0.82	C44T	0.78
C176W	0.98	C44W	0.97
C176Y	0.98	C44Y	0.97
P177A	0.67	P45A	0.47
P177C	0.72	P45C	0.64
P177D	0.74	P45D	0.63
P177E	0.69	P45E	0.58
P177F	0.65	P45F	0.54
P177G	0.91	P45G	0.87
P177H	0.62	P45H	0.49
P177I	0.66	P45I	0.54
P177K	0.80	P45K	0.70
P177L	0.56	P45L	0.49
P177M	0.69	P45M	0.57
P177N	0.83	P45N	0.65
P177Q	0.76	P45Q	0.65
P177R	0.75	P45R	0.66
P177T	0.71	P45T	0.62
P177V	0.66	P45V	0.56
P177W	0.82	P45W	0.75
P177Y	0.68	P45Y	0.54
H178A	0.62	H46A	0.50
H178C	0.66	H46C	0.54
H178D	0.59	H46D	0.45
H178F	0.57	H46F	0.45
H178G	0.73	H46G	0.62
H178I	0.58	H46I	0.45
H178K	0.74	H46K	0.70
H178L	0.57	H46L	0.47
H178M	0.64	H46M	0.54
H178P	0.76	H46P	0.66
H178R	0.67	H46R	0.62
H178S	0.64	H46S	0.56
H178W	0.72	H46W	0.65
H179A	0.93	H47A	0.89
H179C	0.87	H47C	0.81
H179D	0.80	H47D	0.73
H179E	0.89	H47E	0.68
H179F	0.79	H47F	0.74
H179G	0.97	H47G	0.96
H179I	0.96	H47I	0.90
H179K	0.97	H47K	0.96
H179L	0.78	H47L	0.63
H179M	0.96	H47M	0.90
H179N	0.86	H47N	0.82
H179P	0.97	H47P	0.96
H179Q	0.80	H47Q	0.70
H179R	0.97	H47R	0.96
H179T	0.93	H47T	0.89
H179V	0.96	H47V	0.90
H179W	0.79	H47W	0.74
E180A	0.55	E48A	0.44
E180C	0.64	E48C	0.57
E180D	0.60	E48D	0.51
E180F	0.76	E48F	0.67
E180G	0.80	E48G	0.74
E180H	0.85	E48H	0.80
E180I	0.63	E48I	0.51
E180K	0.66	E48K	0.55
E180M	0.64	E48M	0.51
E180N	0.75	E48N	0.51
E180P	0.92	E48P	0.89
E180T	0.55	E48T	0.44
E180V	0.67	E48V	0.53
E180W	0.75	E48W	0.67
E180Y	0.85	E48Y	0.69
R181F	0.57	R49F	0.45
R181G	0.59	R49G	0.47
R181P	0.81	R49P	0.77
R181W	0.70	R49W	0.63
R181Y	0.57	R49Y	0.45
C182H	0.66	C50H	0.55
C182W	0.79	C50W	0.70
C182Y	0.79	C50Y	0.56
S183Y	0.59	S51Y	0.53
D184I	0.61	D52I	0.46
D184K	0.62	D52K	0.47
D184W	0.65	D52W	0.64
S185C	0.53	S53C	0.46
S185I	0.65	S53I	0.61
S185M	0.61	S53M	0.60
D186H	0.62	D54H	0.44
D186I	0.57	D54I	0.44
D186M	0.71	D54M	0.44
D186W	0.65	D54W	0.48
D186Y	0.74	D54Y	0.63
G187F	0.62	G55F	0.57
G187H	0.53	G55H	0.49
G187I	0.57	G55I	0.48
G187K	0.52	G55K	0.45
G187L	0.61	G55L	0.48
G187M	0.71	G55M	0.56
G187P	0.55	G55P	0.52
G187R	0.55	G55R	0.48
G187Y	0.55	G55Y	0.48
L188W	0.74	L56W	0.66
A189C	0.58	A57C	0.55
A189F	0.74	A57F	0.59
A189G	0.76	A57G	0.65
A189H	0.70	A57H	0.57
A189I	0.60	A57I	0.47
A189K	0.79	A57K	0.67
A189L	0.71	A57L	0.62
A189M	0.74	A57M	0.59
A189R	0.72	A57R	0.58
A189W	0.86	A57W	0.72
A189Y	0.77	A57Y	0.60
P190C	0.69	P58C	0.63
P190D	0.72	P58D	0.63
P190E	0.66	P58E	0.59
P190F	0.60	P58F	0.52
P190I	0.67	P58I	0.55
P190K	0.72	P58K	0.64
P190M	0.68	P58M	0.60
P190N	0.55	P58N	0.44
P190Q	0.64	P58Q	0.55
P190R	0.72	P58R	0.64
P190T	0.67	P58T	0.44
P190V	0.64	P58V	0.54
P190W	0.66	P58W	0.52
P191D	0.79	P59D	0.58
P191E	0.66	P59E	0.54
P191F	0.76	P59F	0.67
P191G	0.66	P59G	0.59
P191H	0.71	P59H	0.61
P191I	0.60	P59I	0.47
P191L	0.59	P59L	0.46
P191M	0.61	P59M	0.53
P191N	0.62	P59N	0.52
P191Q	0.67	P59Q	0.56
P191V	0.54	P59V	0.44
P191W	0.82	P59W	0.78
P191Y	0.76	P59Y	0.67
Q192F	0.68	Q60F	0.58
Q192I	0.81	Q60I	0.74
Q192L	0.63	Q60L	0.51
Q192M	0.71	Q60M	0.54
Q192P	0.80	Q60P	0.67
Q192V	0.64	Q60V	0.51
Q192W	0.75	Q60W	0.68
Q192Y	0.64	Q60Y	0.56
H193A	0.93	H61A	0.91
H193C	0.93	H61C	0.91
H193D	0.94	H61D	0.90
H193E	0.94	H61E	0.79
H193F	0.65	H61F	0.59
H193K	1.00	H61K	0.86
H193N	0.87	H61N	0.79
H193P	1.00	H61P	0.88
H193Q	0.83	H61Q	0.73
H193R	0.90	H61R	0.74
H193S	0.86	H61S	0.82
H193T	0.93	H61T	0.86
H193W	0.83	H61W	0.80
H193Y	0.64	H61Y	0.57
L194A	0.93	L62A	0.86
L194C	0.93	L62C	0.86
L194D	0.99	L62D	0.98
L194E	0.99	L62E	0.98
L194F	0.74	L62F	0.58
L194G	0.99	L62G	0.98
L194H	0.88	L62H	0.70
L194I	0.57	L62I	0.48
L194K	0.99	L62K	0.98
L194M	0.59	L62M	0.51
L194N	0.99	L62N	0.98
L194P	0.88	L62P	0.87
L194Q	0.99	L62Q	0.98
L194R	0.99	L62R	0.98
L194S	0.86	L62S	0.77
L194T	0.93	L62T	0.78
L194V	0.58	L62V	0.47
L194W	0.77	L62W	0.70
L194Y	0.88	L62Y	0.73
I195A	0.87	I63A	0.78
I195C	0.78	I63C	0.72
I195D	0.97	I63D	0.96
I195E	0.97	I63E	0.96
I195F	0.88	I63F	0.80
I195G	0.97	I63G	0.96
I195H	0.94	I63H	0.90
I195K	0.96	I63K	0.92
I195N	0.97	I63N	0.96
I195P	0.97	I63P	0.96
I195Q	0.97	I63Q	0.96
I195R	0.90	I63R	0.83
I195S	0.83	I63S	0.75
I195T	0.90	I63T	0.62
I195W	0.94	I63W	0.90
I195Y	0.94	I63Y	0.90
R196A	0.83	R64A	0.79
R196C	0.90	R64C	0.87
R196D	0.89	R64D	0.75
R196E	0.80	R64E	0.72
R196F	0.89	R64F	0.78
R196G	0.97	R64G	0.96
R196H	0.76	R64H	0.68
R196I	0.79	R64I	0.71
R196K	0.63	R64K	0.49
R196L	0.77	R64L	0.49
R196M	0.81	R64M	0.74
R196N	0.79	R64N	0.74
R196P	0.97	R64P	0.96
R196Q	0.60	R64Q	0.49
R196S	0.82	R64S	0.78
R196T	0.78	R64T	0.74
R196V	0.80	R64V	0.70
R196Y	0.89	R64Y	0.85
V197C	0.57	V65C	0.47
V197D	0.92	V65D	0.79
V197E	0.88	V65E	0.78
V197F	0.80	V65F	0.73
V197G	0.90	V65G	0.81
V197H	0.89	V65H	0.86
V197K	0.96	V65K	0.89
V197N	0.86	V65N	0.79
V197P	0.96	V65P	0.95
V197Q	0.92	V65Q	0.80
V197R	0.96	V65R	0.79
V197S	0.62	V65S	0.55
V197T	0.65	V65T	0.58
V197W	0.62	V65W	0.59
V197Y	0.81	V65Y	0.74
E198A	0.68	E66A	0.55
E198C	0.70	E66C	0.57
E198G	0.56	E66G	0.49
E198H	0.86	E66H	0.70
E198I	0.70	E66I	0.58
E198K	0.68	E66K	0.61
E198L	0.67	E66L	0.54
E198M	0.69	E66M	0.57
E198N	0.52	E66N	0.44
E198P	0.76	E66P	0.71
E198R	0.69	E66R	0.60
E198S	0.63	E66S	0.52
E198T	0.67	E66T	0.56
E198V	0.66	E66V	0.52
E198W	0.86	E66W	0.81
E198Y	0.86	E66Y	0.71
G199C	0.67	G67C	0.56
G199D	0.65	G67D	0.49
G199F	0.80	G67F	0.57
G199H	0.67	G67H	0.45
G199I	0.87	G67I	0.78
G199K	0.76	G67K	0.63
G199L	0.87	G67L	0.67
G199M	0.87	G67M	0.67
G199N	0.67	G67N	0.44
G199P	0.76	G67P	0.68
G199Q	0.65	G67Q	0.50
G199T	0.79	G67T	0.50
G199V	0.87	G67V	0.62
G199W	0.80	G67W	0.70
G199Y	0.80	G67Y	0.55
N200A	0.63	N68A	0.57
N200G	0.70	N68G	0.55
N200H	0.54	N68H	0.44
N200I	0.58	N68I	0.53
N200K	0.78	N68K	0.56
N200L	0.78	N68L	0.71
N200M	0.78	N68M	0.69
N200P	0.73	N68P	0.62
N200Q	0.56	N68Q	0.47
N200R	0.76	N68R	0.61
N200V	0.77	N68V	0.66
N200W	0.79	N68W	0.76
N200Y	0.74	N68Y	0.62
L201G	0.68	L69G	0.50
L201W	0.79	L69W	0.71
R202I	0.60	R70I	0.53
R202P	0.58	R70P	0.49
V203D	0.79	V71D	0.67
V203E	0.85	V71E	0.71
V203F	0.77	V71F	0.69
V203G	0.74	V71G	0.65
V203H	0.81	V71H	0.72
V203K	0.88	V71K	0.83
V203M	0.75	V71M	0.51
V203N	0.79	V71N	0.60
V203Q	0.85	V71Q	0.64
V203R	0.88	V71R	0.81
V203W	0.85	V71W	0.80
V203Y	0.85	V71Y	0.80
E204A	0.54	E72A	0.49
E204G	0.73	E72G	0.66
E204P	0.87	E72P	0.84
Y205A	0.94	Y73A	0.86
Y205C	0.94	Y73C	0.82
Y205D	0.93	Y73D	0.90
Y205E	0.85	Y73E	0.79
Y205F	0.56	Y73F	0.49
Y205G	0.88	Y73G	0.85
Y205I	0.65	Y73I	0.62
Y205K	0.97	Y73K	0.96
Y205L	0.85	Y73L	0.78
Y205M	0.92	Y73M	0.88
Y205P	0.97	Y73P	0.90
Y205Q	0.93	Y73Q	0.78
Y205R	0.97	Y73R	0.96
Y205S	0.86	Y73S	0.79
Y205T	0.94	Y73T	0.80
Y205V	0.92	Y73V	0.74
Y205W	0.80	Y73W	0.55
L206G	0.73	L74G	0.48
L206P	0.79	L74P	0.66
D207A	0.68	D75A	0.49
D207C	0.59	D75C	0.51
D207F	0.61	D75F	0.51
D207G	0.63	D75G	0.51
D207H	0.67	D75H	0.50
D207K	0.67	D75K	0.56
D207P	0.83	D75P	0.77
D207W	0.78	D75W	0.70
D207Y	0.63	D75Y	0.49
D208A	0.74	D76A	0.59
D208C	0.64	D76C	0.55
D208F	0.76	D76F	0.67
D208G	0.72	D76G	0.64
D208H	0.61	D76H	0.47
D208I	0.82	D76I	0.68
D208K	0.80	D76K	0.69
D208L	0.74	D76L	0.64
D208M	0.87	D76M	0.67
D208P	0.81	D76P	0.77
D208Q	0.74	D76Q	0.48
D208R	0.79	D76R	0.71
D208V	0.74	D76V	0.62
D208W	0.85	D76W	0.70
D208Y	0.76	D76Y	0.66
R209W	0.61	R77W	0.44
N210W	0.58	N78W	0.49
T211C	0.77	T79C	0.59
T211D	0.66	T79D	0.50
T211E	0.67	T79E	0.47
T211F	0.82	T79F	0.70
T211G	0.78	T79G	0.63
T211H	0.78	T79H	0.66
T211I	0.87	T79I	0.72
T211K	0.82	T79K	0.66
T211L	0.84	T79L	0.56
T211M	0.91	T79M	0.83
T211P	0.95	T79P	0.83
T211Q	0.73	T79Q	0.59
T211R	0.91	T79R	0.81
T211V	0.91	T79V	0.83
T211W	0.84	T79W	0.76
T211Y	0.74	T79Y	0.60
F212D	0.64	F80D	0.53
F212I	0.83	F80I	0.79
F212P	0.80	F80P	0.75
F212V	0.83	F80V	0.79
F212W	0.79	F80W	0.75
R213A	0.88	R81A	0.82
R213C	0.95	R81C	0.87
R213D	0.93	R81D	0.60
R213E	0.93	R81E	0.79
R213F	0.82	R81F	0.70
R213G	0.99	R81G	0.62
R213H	0.78	R81H	0.62
R213I	0.92	R81I	0.84
R213K	0.65	R81K	0.55
R213L	0.95	R81L	0.87
R213N	0.86	R81N	0.74
R213P	0.99	R81P	0.94
R213Q	0.80	R81Q	0.71
R213S	0.92	R81S	0.80
R213T	0.95	R81T	0.81
R213V	0.95	R81V	0.79
R213W	0.79	R81W	0.67
R213Y	0.82	R81Y	0.81
H214A	0.80	H82A	0.71
H214C	0.76	H82C	0.69
H214D	0.67	H82D	0.56
H214E	0.53	H82E	0.44
H214F	0.61	H82F	0.54
H214G	0.94	H82G	0.92
H214I	0.73	H82I	0.66
H214K	0.77	H82K	0.69
H214M	0.60	H82M	0.52
H214N	0.61	H82N	0.53
H214P	0.80	H82P	0.75
H214R	0.77	H82R	0.68
H214S	0.81	H82S	0.73
H214V	0.71	H82V	0.61
H214W	0.78	H82W	0.74
H214Y	0.60	H82Y	0.49
S215A	0.67	S83A	0.57
S215D	0.91	S83D	0.87
S215E	0.80	S83E	0.75
S215F	0.82	S83F	0.76
S215G	0.90	S83G	0.88
S215H	0.91	S83H	0.79
S215I	0.88	S83I	0.80
S215L	0.89	S83L	0.81
S215M	0.65	S83M	0.63
S215N	0.80	S83N	0.73
S215P	0.99	S83P	0.91
S215Q	0.89	S83Q	0.87
S215R	0.89	S83R	0.84
S215T	0.69	S83T	0.54
S215V	0.86	S83V	0.79
S215W	0.91	S83W	0.86
S215Y	0.82	S83Y	0.76
V216A	0.72	V84A	0.61
V216D	0.99	V84D	0.97
V216E	0.99	V84E	0.97
V216F	0.89	V84F	0.86
V216H	0.96	V84H	0.95
V216L	0.57	V84L	0.48
V216M	0.82	V84M	0.65
V216N	0.99	V84N	0.97
V216Q	0.99	V84Q	0.97
V216S	0.91	V84S	0.77
V216T	0.82	V84T	0.63
V216W	0.96	V84W	0.95
V216Y	0.96	V84Y	0.95
V217D	0.89	V85D	0.80
V217E	0.89	V85E	0.86
V217F	0.51	V85F	0.48
V217G	0.66	V85G	0.65
V217K	0.66	V85K	0.62
V217N	0.82	V85N	0.79
V217P	0.93	V85P	0.86
V217Q	0.80	V85Q	0.72
V217R	0.52	V85R	0.49
V217W	0.56	V85W	0.47
V218A	0.65	V86A	0.52
V218C	0.73	V86C	0.68
V218D	0.96	V86D	0.84
V218E	0.96	V86E	0.91
V218F	0.70	V86F	0.66
V218H	0.86	V86H	0.84
V218M	0.52	V86M	0.44
V218N	0.96	V86N	0.83
V218P	0.96	V86P	0.85
V218Q	0.96	V86Q	0.91
V218S	0.71	V86S	0.62
V218W	0.86	V86W	0.84
V218Y	0.56	V86Y	0.53
P219A	0.76	P87A	0.68
P219C	0.89	P87C	0.86
P219D	0.81	P87D	0.69
P219E	0.76	P87E	0.67
P219F	0.93	P87F	0.85
P219G	0.80	P87G	0.77
P219H	0.93	P87H	0.79
P219I	0.80	P87I	0.74
P219K	0.83	P87K	0.78
P219L	0.64	P87L	0.51
P219M	0.71	P87M	0.64
P219N	0.89	P87N	0.77
P219Q	0.78	P87Q	0.68
P219R	0.84	P87R	0.76
P219S	0.65	P87S	0.45
P219T	0.82	P87T	0.77
P219V	0.77	P87V	0.71
P219W	0.93	P87W	0.90
P219Y	0.91	P87Y	0.87
Y220A	0.92	Y88A	0.88
Y220C	0.88	Y88C	0.67
Y220D	0.92	Y88D	0.87
Y220E	0.92	Y88E	0.87
Y220G	0.98	Y88G	0.96
Y220H	0.55	Y88H	0.44
Y220K	0.96	Y88K	0.95
Y220L	0.64	Y88L	0.56
Y220N	0.89	Y88N	0.78
Y220P	0.98	Y88P	0.85
Y220Q	0.80	Y88Q	0.72
Y220S	0.92	Y88S	0.88
Y220T	0.81	Y88T	0.76
Y220V	0.67	Y88V	0.57
Y220W	0.66	Y88W	0.60
E221A	0.71	E89A	0.45
E221C	0.72	E89C	0.60
E221F	0.87	E89F	0.80
E221G	0.71	E89G	0.57
E221H	0.75	E89H	0.63
E221I	0.80	E89I	0.72
E221L	0.75	E89L	0.62
E221M	0.81	E89M	0.71
E221P	0.74	E89P	0.62
E221R	0.67	E89R	0.58
E221T	0.66	E89T	0.56
E221V	0.79	E89V	0.67
E221W	0.87	E89W	0.67
E221Y	0.84	E89Y	0.73
P222W	0.72	P90W	0.63
P223A	0.75	P91A	0.63
P223C	0.78	P91C	0.67
P223D	0.90	P91D	0.78
P223E	0.78	P91E	0.74
P223F	0.80	P91F	0.71
P223G	0.84	P91G	0.82
P223H	0.81	P91H	0.72
P223I	0.88	P91I	0.72
P223K	0.83	P91K	0.75
P223L	0.58	P91L	0.50
P223M	0.88	P91M	0.71
P223N	0.82	P91N	0.69
P223Q	0.82	P91Q	0.71
P223R	0.86	P91R	0.73
P223S	0.65	P91S	0.55
P223T	0.76	P91T	0.65
P223V	0.78	P91V	0.68
P223W	0.90	P91W	0.84
P223Y	0.84	P91Y	0.76
E224C	0.76	E92C	0.68
E224F	0.77	E92F	0.63
E224G	0.76	E92G	0.68
E224H	0.59	E92H	0.49
E224I	0.80	E92I	0.59
E224K	0.66	E92K	0.56
E224L	0.80	E92L	0.72
E224M	0.80	E92M	0.72
E224N	0.53	E92N	0.44
E224P	0.63	E92P	0.52
E224S	0.61	E92S	0.48
E224T	0.62	E92T	0.50
E224V	0.68	E92V	0.56
E224W	0.77	E92W	0.70
E224Y	0.77	E92Y	0.57
V225D	0.60	V93D	0.49
V225E	0.61	V93E	0.50
V225F	0.72	V93F	0.61
V225G	0.68	V93G	0.54
V225H	0.71	V93H	0.61
V225K	0.74	V93K	0.61
V225N	0.62	V93N	0.49
V225Q	0.59	V93Q	0.48
V225R	0.59	V93R	0.44
V225W	0.81	V93W	0.74
V225Y	0.81	V93Y	0.62
G226C	0.69	G94C	0.59
G226F	0.85	G94F	0.78
G226H	0.81	G94H	0.66
G226I	0.84	G94I	0.79
G226K	0.75	G94K	0.61
G226M	0.78	G94M	0.67
G226N	0.66	G94N	0.59
G226P	0.83	G94P	0.71
G226Q	0.64	G94Q	0.52
G226R	0.74	G94R	0.64
G226T	0.72	G94T	0.57
G226V	0.84	G94V	0.70
G226Y	0.85	G94Y	0.78
S227D	0.67	S95D	0.55
S227E	0.66	S95E	0.50
S227G	0.76	S95G	0.61
S227H	0.78	S95H	0.65
S227I	0.81	S95I	0.57
S227K	0.72	S95K	0.64
S227N	0.68	S95N	0.56
S227P	0.73	S95P	0.50
S227Q	0.66	S95Q	0.54
S227R	0.77	S95R	0.61
S227W	0.85	S95W	0.78
S227Y	0.84	S95Y	0.67
D228C	0.65	D96C	0.50
D228F	0.68	D96F	0.53
D228H	0.70	D96H	0.56
D228I	0.66	D96I	0.55
D228M	0.79	D96M	0.54
D228P	0.75	D96P	0.61
D228W	0.81	D96W	0.71
D228Y	0.74	D96Y	0.67
C229D	0.70	C97D	0.59
C229E	0.67	C97E	0.55
C229K	0.68	C97K	0.52
C229L	0.54	C97L	0.46
C229P	0.77	C97P	0.59
C229Q	0.67	C97Q	0.59
T230C	0.61	T98C	0.52
T230D	0.76	T98D	0.70
T230F	0.70	T98F	0.65
T230G	0.95	T98G	0.59
T230H	0.68	T98H	0.67
T230K	0.82	T98K	0.76
T230M	0.63	T98M	0.56
T230N	0.68	T98N	0.60
T230P	0.86	T98P	0.72
T230Q	0.77	T98Q	0.69
T230R	0.77	T98R	0.69
T230V	0.61	T98V	0.50
T230W	0.86	T98W	0.82
T230Y	0.61	T98Y	0.54
T231C	0.70	T99C	0.53
T231D	0.68	T99D	0.59
T231E	0.67	T99E	0.54
T231F	0.76	T99F	0.66
T231G	0.80	T99G	0.70
T231H	0.73	T99H	0.63
T231L	0.69	T99L	0.61
T231N	0.58	T99N	0.44
T231Q	0.70	T99Q	0.55
T231R	0.68	T99R	0.60
T231S	0.53	T99S	0.44
T231W	0.86	T99W	0.80
T231Y	0.86	T99Y	0.69
I232A	0.75	I100A	0.65
I232C	0.68	I100C	0.60
I232D	0.65	I100D	0.56
I232E	0.65	I100E	0.55
I232G	0.93	I100G	0.90
I232H	0.68	I100H	0.59
I232K	0.73	I100K	0.64
I232M	0.57	I100M	0.45
I232N	0.62	I100N	0.46
I232P	0.93	I100P	0.83
I232Q	0.76	I100Q	0.67
I232R	0.75	I100R	0.66
I232S	0.75	I100S	0.61
I232T	0.69	I100T	0.44
I232Y	0.64	I100Y	0.50
H233A	0.62	H101A	0.46
H233C	0.60	H101C	0.45
H233D	0.66	H101D	0.52
H233E	0.67	H101E	0.54
H233G	0.72	H101G	0.59
H233K	0.75	H101K	0.61
H233N	0.67	H101N	0.52
H233P	0.67	H101P	0.53
H233Q	0.65	H101Q	0.51
H233S	0.60	H101S	0.45
H233T	0.63	H101T	0.46
Y234C	0.84	Y102C	0.78
Y234D	0.96	Y102D	0.92
Y234E	0.96	Y102E	0.55
Y234H	0.79	Y102H	0.75
Y234M	0.66	Y102M	0.59
Y234N	0.96	Y102N	0.87
Y234Q	0.96	Y102Q	0.92
Y234S	0.91	Y102S	0.89
Y234T	0.86	Y102T	0.82
Y234V	0.69	Y102V	0.61
Y234W	0.79	Y102W	0.75
N235A	0.62	N103A	0.54
N235C	0.60	N103C	0.53
N235D	0.78	N103D	0.72
N235E	0.60	N103E	0.51
N235F	0.78	N103F	0.71
N235G	0.95	N103G	0.68
N235H	0.78	N103H	0.69
N235I	0.79	N103I	0.70
N235L	0.83	N103L	0.70
N235M	0.78	N103M	0.70
N235T	0.54	N103T	0.46
N235V	0.79	N103V	0.67
N235W	0.88	N103W	0.83
N235Y	0.77	N103Y	0.67
Y236A	0.95	Y104A	0.80
Y236C	0.95	Y104C	0.85
Y236D	0.88	Y104D	0.87
Y236H	0.81	Y104H	0.78
Y236I	0.84	Y104I	0.80
Y236L	0.63	Y104L	0.59
Y236M	0.84	Y104M	0.78
Y236S	0.90	Y104S	0.85
Y236T	0.95	Y104T	0.94
Y236V	0.87	Y104V	0.82
M237A	0.75	M105A	0.64
M237C	0.77	M105C	0.66
M237D	0.96	M105D	0.91
M237E	0.96	M105E	0.91
M237F	0.82	M105F	0.74
M237G	0.84	M105G	0.77
M237H	0.83	M105H	0.70
M237I	0.63	M105I	0.50
M237K	0.78	M105K	0.71
M237L	0.59	M105L	0.49
M237N	0.91	M105N	0.83
M237P	0.98	M105P	0.81
M237Q	0.96	M105Q	0.87
M237R	0.83	M105R	0.77
M237S	0.77	M105S	0.63
M237T	0.74	M105T	0.49
M237V	0.60	M105V	0.46
M237W	0.91	M105W	0.86
M237Y	0.82	M105Y	0.73
C238A	0.84	C106A	0.80
C238D	0.84	C106D	0.78
C238E	0.94	C106E	0.91
C238G	0.89	C106G	0.87
C238L	0.99	C106L	0.84
C238N	0.94	C106N	0.91
C238Q	0.94	C106Q	0.91
C238S	0.84	C106S	0.80
C238T	0.84	C106T	0.80
C238W	0.95	C106W	0.92
N239C	0.89	N107C	0.77
N239E	0.78	N107E	0.72
N239F	0.62	N107F	0.52
N239G	0.95	N107G	0.93
N239H	0.59	N107H	0.46
N239I	0.68	N107I	0.61
N239K	0.70	N107K	0.59
N239L	0.59	N107L	0.48
N239M	0.67	N107M	0.60
N239P	0.95	N107P	0.93
N239Q	0.62	N107Q	0.50
N239R	0.67	N107R	0.58
N239S	0.64	N107S	0.61
N239T	0.79	N107T	0.77
N239V	0.68	N107V	0.61
N239W	0.83	N107W	0.69
N239Y	0.66	N107Y	0.56
S240A	0.81	S108A	0.77
S240C	0.81	S108C	0.55
S240E	0.86	S108E	0.82
S240F	0.95	S108F	0.93
S240G	0.66	S108G	0.56
S240H	0.87	S108H	0.83
S240I	0.75	S108I	0.69
S240K	0.98	S108K	0.97
S240L	0.80	S108L	0.76
S240M	0.92	S108M	0.89
S240N	0.69	S108N	0.60
S240P	0.90	S108P	0.85
S240Q	0.82	S108Q	0.71
S240R	0.98	S108R	0.97
S240V	0.92	S108V	0.74
S240W	0.95	S108W	0.93
S240Y	0.95	S108Y	0.93
S241A	0.70	S109A	0.55
S241C	0.77	S109C	0.71
S241D	0.94	S109D	0.90
S241E	0.94	S109E	0.90
S241F	0.92	S109F	0.90
S241H	0.92	S109H	0.86
S241I	0.94	S109I	0.92
S241K	0.94	S109K	0.85
S241L	0.94	S109L	0.92
S241M	0.94	S109M	0.92
S241N	0.94	S109N	0.90
S241P	0.88	S109P	0.78
S241Q	0.94	S109Q	0.90
S241R	0.94	S109R	0.92
S241T	0.55	S109T	0.45
S241V	0.94	S109V	0.92
S241Y	0.92	S109Y	0.90
C242A	0.79	C110A	0.74
C242D	0.74	C110D	0.67
C242E	0.87	C110E	0.84
C242G	0.96	C110G	0.81
C242I	0.96	C110I	0.93
C242K	0.95	C110K	0.94
C242L	0.96	C110L	0.93
C242M	0.96	C110M	0.93
C242N	0.87	C110N	0.84
C242Q	0.87	C110Q	0.84
C242R	0.95	C110R	0.94
C242S	0.69	C110S	0.56
C242T	0.79	C110T	0.74
C242V	0.96	C110V	0.89
M243A	0.60	M111A	0.46
M243C	0.80	M111C	0.54
M243D	0.80	M111D	0.79
M243E	0.75	M111E	0.63
M243F	0.74	M111F	0.63
M243G	0.84	M111G	0.76
M243H	0.73	M111H	0.62
M243K	0.86	M111K	0.49
M243N	0.71	M111N	0.59
M243P	0.62	M111P	0.53
M243Q	0.61	M111Q	0.46
M243R	0.66	M111R	0.56
M243S	0.62	M111S	0.49
M243T	0.63	M111T	0.51
M243W	0.85	M111W	0.79
M243Y	0.85	M111Y	0.79
G244A	0.73	G112A	0.62
G244C	0.80	G112C	0.75
G244D	0.80	G112D	0.58
G244E	0.87	G112E	0.82
G244F	0.89	G112F	0.72
G244H	0.89	G112H	0.68
G244I	0.86	G112I	0.82
G244K	0.76	G112K	0.68
G244L	0.76	G112L	0.68
G244M	0.78	G112M	0.71
G244N	0.77	G112N	0.68
G244Q	0.79	G112Q	0.70
G244R	0.77	G112R	0.68
G244S	0.63	G112S	0.52
G244T	0.62	G112T	0.52
G244V	0.86	G112V	0.82
G244W	0.89	G112W	0.76
G244Y	0.89	G112Y	0.84
G245A	0.86	G113A	0.79
G245C	0.90	G113C	0.87
G245D	0.93	G113D	0.87
G245E	0.88	G113E	0.77
G245H	0.96	G113H	0.82
G245I	0.86	G113I	0.81
G245K	0.96	G113K	0.89
G245L	0.93	G113L	0.87
G245M	0.91	G113M	0.90
G245N	0.84	G113N	0.79
G245P	0.93	G113P	0.86
G245Q	0.93	G113Q	0.78
G245R	0.77	G113R	0.72
G245S	0.75	G113S	0.70
G245T	0.90	G113T	0.74
G245V	0.87	G113V	0.83
G245W	0.96	G113W	0.92
G245Y	0.96	G113Y	0.92
M246A	0.94	M114A	0.82
M246C	0.94	M114C	0.88
M246D	0.94	M114D	0.90
M246E	0.94	M114E	0.84
M246F	0.83	M114F	0.80
M246G	0.84	M114G	0.78
M246H	0.81	M114H	0.77
M246K	0.97	M114K	0.94
M246N	0.94	M114N	0.90
M246P	0.70	M114P	0.63
M246Q	0.83	M114Q	0.77
M246R	0.97	M114R	0.87
M246S	0.94	M114S	0.78
M246T	0.85	M114T	0.77
M246V	0.55	M114V	0.48
M246W	0.87	M114W	0.81
M246Y	0.82	M114Y	0.77
N247A	0.72	N115A	0.66
N247C	0.73	N115C	0.67
N247D	0.58	N115D	0.46
N247E	0.60	N115E	0.50
N247F	0.88	N115F	0.84
N247G	0.78	N115G	0.67
N247H	0.75	N115H	0.68
N247I	0.89	N115I	0.85
N247K	0.85	N115K	0.78
N247L	0.87	N115L	0.83
N247M	0.86	N115M	0.81
N247P	0.93	N115P	0.90
N247Q	0.57	N115Q	0.47
N247R	0.88	N115R	0.63
N247S	0.68	N115S	0.47
N247T	0.79	N115T	0.73
N247W	0.88	N115W	0.84
N247Y	0.88	N115Y	0.71
R248A	0.88	R116A	0.83
R248C	0.88	R116C	0.85
R248E	0.86	R116E	0.74
R248F	0.89	R116F	0.85
R248G	0.82	R116G	0.63
R248H	0.89	R116H	0.80
R248I	0.89	R116I	0.88
R248K	0.56	R116K	0.46
R248M	0.89	R116M	0.88
R248N	0.86	R116N	0.82
R248P	0.91	R116P	0.66
R248Q	0.66	R116Q	0.64
R248T	0.88	R116T	0.77
R248V	0.89	R116V	0.88
R248W	0.89	R116W	0.81
R248Y	0.89	R116Y	0.77
R249A	0.83	R117A	0.73
R249C	0.90	R117C	0.87
R249D	0.90	R117D	0.74
R249E	0.67	R117E	0.61
R249F	0.94	R117F	0.91
R249H	0.94	R117H	0.91
R249I	0.96	R117I	0.92
R249L	0.96	R117L	0.87
R249M	0.96	R117M	0.92
R249N	0.82	R117N	0.76
R249P	0.96	R117P	0.95
R249Q	0.86	R117Q	0.78
R249S	0.75	R117S	0.55
R249T	0.81	R117T	0.80
R249V	0.96	R117V	0.92
R249W	0.83	R117W	0.68
R249Y	0.94	R117Y	0.91
P250C	0.84	P118C	0.66
P250D	0.71	P118D	0.62
P250E	0.72	P118E	0.63
P250F	0.94	P118F	0.91
P250G	0.80	P118G	0.72
P250H	0.94	P118H	0.91
P250I	0.89	P118I	0.83
P250K	0.78	P118K	0.70
P250L	0.80	P118L	0.72
P250M	0.90	P118M	0.85
P250N	0.76	P118N	0.65
P250Q	0.59	P118Q	0.47
P250R	0.81	P118R	0.73
P250S	0.69	P118S	0.60
P250T	0.74	P118T	0.63
P250V	0.90	P118V	0.76
P250W	0.94	P118W	0.91
P250Y	0.94	P118Y	0.91
I251A	0.71	I119A	0.69
I251C	0.87	I119C	0.82
I251D	0.98	I119D	0.91
I251E	0.98	I119E	0.94
I251F	0.84	I119F	0.73
I251G	0.98	I119G	0.81
I251H	0.92	I119H	0.86
I251K	0.98	I119K	0.97
I251M	0.58	I119M	0.49
I251N	0.98	I119N	0.94
I251P	0.98	I119P	0.97
I251Q	0.98	I119Q	0.94
I251R	0.98	I119R	0.97
I251S	0.74	I119S	0.65
I251T	0.67	I119T	0.57
I251W	0.90	I119W	0.84
I251Y	0.92	I119Y	0.86
L252A	0.68	L120A	0.52
L252C	0.71	L120C	0.59
L252D	0.68	L120D	0.56
L252E	0.63	L120E	0.51
L252F	0.79	L120F	0.50
L252G	0.96	L120G	0.75
L252H	0.78	L120H	0.65
L252K	0.68	L120K	0.55
L252N	0.63	L120N	0.51
L252P	0.96	L120P	0.92
L252R	0.70	L120R	0.44
L252W	0.88	L120W	0.81
L252Y	0.70	L120Y	0.60
T253C	0.64	T121C	0.57
T253D	0.95	T121D	0.89
T253E	0.95	T121E	0.89
T253F	0.95	T121F	0.89
T253G	0.95	T121G	0.92
T253H	0.95	T121H	0.75
T253K	0.95	T121K	0.92
T253N	0.95	T121N	0.89
T253P	0.95	T121P	0.92
T253Q	0.95	T121Q	0.76
T253R	0.95	T121R	0.92
T253W	0.95	T121W	0.89
T253Y	0.95	T121Y	0.89
I254A	0.81	I122A	0.70
I254C	0.79	I122C	0.68
I254D	0.97	I122D	0.83
I254E	0.97	I122E	0.83
I254F	0.99	I122F	0.82
I254G	0.99	I122G	0.95
I254H	0.99	I122H	0.82
I254K	0.92	I122K	0.91
I254M	0.79	I122M	0.55
I254N	0.97	I122N	0.90
I254P	0.99	I122P	0.95
I254Q	0.92	I122Q	0.82
I254R	0.97	I122R	0.84
I254S	0.83	I122S	0.76
I254T	0.84	I122T	0.72
I254W	0.99	I122W	0.90
I254Y	0.99	I122Y	0.87
I255A	0.85	I123A	0.75
I255C	0.85	I123C	0.81
I255F	0.56	I123F	0.47
I255H	0.81	I123H	0.60
I255P	0.90	I123P	0.77
I255S	0.92	I123S	0.90
I255T	0.92	I123T	0.90
I255W	0.62	I123W	0.51
I255Y	0.68	I123Y	0.59
T256A	0.72	T124A	0.61
T256D	0.91	T124D	0.88
T256E	0.91	T124E	0.80
T256F	0.84	T124F	0.81
T256G	0.93	T124G	0.87
T256H	0.94	T124H	0.85
T256I	0.80	T124I	0.73
T256K	0.94	T124K	0.92
T256L	0.81	T124L	0.69
T256M	0.81	T124M	0.73
T256N	0.79	T124N	0.73
T256Q	0.78	T124Q	0.72
T256R	0.86	T124R	0.83
T256V	0.86	T124V	0.75
T256W	0.94	T124W	0.92
L257A	0.98	L125A	0.97
L257C	0.98	L125C	0.83
L257D	1.00	L125D	0.99
L257E	1.00	L125E	0.99
L257F	0.98	L125F	0.86
L257N	1.00	L125N	0.99
L257P	0.96	L125P	0.84
L257Q	1.00	L125Q	0.99
L257R	0.86	L125R	0.70
L257S	0.98	L125S	0.97
L257V	0.74	L125V	0.64
E258A	0.94	E126A	0.91
E258C	0.84	E126C	0.80
E258F	0.94	E126F	0.84
E258H	0.96	E126H	0.83
E258I	0.87	E126I	0.81
E258K	0.90	E126K	0.85
E258L	0.86	E126L	0.76
E258M	0.93	E126M	0.90
E258N	0.81	E126N	0.76
E258P	0.90	E126P	0.87
E258Q	0.65	E126Q	0.55
E258R	0.87	E126R	0.81
E258S	0.89	E126S	0.82
E258T	0.89	E126T	0.83
E258V	0.93	E126V	0.83
E258W	0.96	E126W	0.91
E258Y	0.96	E126Y	0.91
D259C	0.69	D127C	0.65
D259E	0.54	D127E	0.45
D259F	0.79	D127F	0.63
D259H	0.62	D127H	0.48
D259I	0.83	D127I	0.63
D259K	0.65	D127K	0.59
D259L	0.77	D127L	0.62
D259M	0.61	D127M	0.47
D259P	0.88	D127P	0.65
D259Q	0.54	D127Q	0.45
D259R	0.70	D127R	0.60
D259V	0.83	D127V	0.72
D259W	0.79	D127W	0.74
D259Y	0.65	D127Y	0.58
S261W	0.59	S129W	0.46
G262A	0.59	G130A	0.44
G262C	0.64	G130C	0.52
G262D	0.66	G130D	0.58
G262F	0.77	G130F	0.65
G262H	0.87	G130H	0.79
G262I	0.87	G130I	0.82
G262K	0.75	G130K	0.64
G262L	0.80	G130L	0.70
G262M	0.86	G130M	0.71
G262N	0.61	G130N	0.50
G262P	0.75	G130P	0.73
G262Q	0.67	G130Q	0.54
G262R	0.76	G130R	0.46
G262S	0.68	G130S	0.51
G262V	0.87	G130V	0.82
G262W	0.87	G130W	0.69
G262Y	0.79	G130Y	0.67
N263C	0.56	N131C	0.46
N263G	0.63	N131G	0.45
N263P	0.67	N131P	0.59
N263W	0.75	N131W	0.69
N263Y	0.63	N131Y	0.54
L264A	0.74	L132A	0.56
L264C	0.70	L132C	0.57
L264D	0.76	L132D	0.69
L264E	0.74	L132E	0.65
L264F	0.90	L132F	0.87
L264G	0.83	L132G	0.80
L264H	0.90	L132H	0.87
L264K	0.91	L132K	0.85
L264N	0.85	L132N	0.80
L264P	0.57	L132P	0.52
L264Q	0.85	L132Q	0.80
L264R	0.91	L132R	0.79
L264S	0.73	L132S	0.64
L264W	0.90	L132W	0.87
L264Y	0.90	L132Y	0.87
L265A	0.84	L133A	0.82
L265C	0.82	L133C	0.77
L265D	0.94	L133D	0.89
L265E	0.94	L133E	0.81
L265F	0.78	L133F	0.68
L265G	0.96	L133G	0.95
L265H	0.75	L133H	0.65
L265K	0.93	L133K	0.85
L265M	0.58	L133M	0.49
L265N	0.94	L133N	0.89
L265P	0.96	L133P	0.95
L265Q	0.83	L133Q	0.82
L265R	0.86	L133R	0.83
L265S	0.81	L133S	0.75
L265T	0.90	L133T	0.87
L265W	0.82	L133W	0.75
L265Y	0.75	L133Y	0.67
G266A	0.83	G134A	0.68
G266C	0.92	G134C	0.86
G266D	0.90	G134D	0.83
G266E	0.97	G134E	0.83
G266F	0.99	G134F	0.95
G266H	0.99	G134H	0.95
G266I	1.00	G134I	0.99
G266K	1.00	G134K	0.97
G266L	1.00	G134L	0.99
G266M	1.00	G134M	0.99
G266N	0.97	G134N	0.91
G266Q	0.97	G134Q	0.91
G266T	0.92	G134T	0.86
G266V	1.00	G134V	0.99
G266W	0.91	G134W	0.84
G266Y	0.99	G134Y	0.95
R267A	0.89	R135A	0.81
R267C	0.85	R135C	0.68
R267D	0.90	R135D	0.69
R267E	0.90	R135E	0.70
R267F	0.91	R135F	0.81
R267G	0.92	R135G	0.81
R267H	0.64	R135H	0.49
R267I	0.87	R135I	0.73
R267L	0.88	R135L	0.75
R267M	0.88	R135M	0.73
R267N	0.90	R135N	0.79
R267P	0.98	R135P	0.88
R267Q	0.71	R135Q	0.53
R267S	0.78	R135S	0.73
R267T	0.88	R135T	0.72
R267V	0.84	R135V	0.71
R267W	0.78	R135W	0.52
R267Y	0.91	R135Y	0.73
N268A	0.58	N136A	0.55
N268F	0.63	N136F	0.50
N268H	0.69	N136H	0.58
N268I	0.85	N136I	0.68
N268L	0.70	N136L	0.57
N268M	0.59	N136M	0.46
N268P	0.91	N136P	0.86
N268T	0.75	N136T	0.53
N268V	0.74	N136V	0.61
N268W	0.83	N136W	0.60
N268Y	0.70	N136Y	0.57
S269D	0.88	S137D	0.78
S269E	0.81	S137E	0.66
S269F	0.77	S137F	0.60
S269G	0.86	S137G	0.72
S269H	0.87	S137H	0.73
S269I	0.63	S137I	0.45
S269K	0.69	S137K	0.50
S269L	0.65	S137L	0.47
S269M	0.69	S137M	0.50
S269Q	0.88	S137Q	0.64
S269R	0.69	S137R	0.53
S269W	0.87	S137W	0.67
S269Y	0.77	S137Y	0.59
F270A	0.83	F138A	0.77
F270C	0.77	F138C	0.71
F270D	0.94	F138D	0.91
F270E	0.94	F138E	0.91
F270H	0.81	F138H	0.77
F270I	0.61	F138I	0.50
F270K	0.98	F138K	0.96
F270M	0.62	F138M	0.50
F270N	0.94	F138N	0.91
F270Q	0.82	F138Q	0.77
F270R	0.98	F138R	0.91
F270S	0.92	F138S	0.88
F270T	0.82	F138T	0.77
F270V	0.57	F138V	0.46
F270Y	0.81	F138Y	0.61
E271A	0.76	E139A	0.60
E271C	0.77	E139C	0.60
E271F	0.90	E139F	0.79
E271G	0.76	E139G	0.61
E271H	0.81	E139H	0.64
E271I	0.90	E139I	0.80
E271K	0.76	E139K	0.60
E271L	0.81	E139L	0.66
E271M	0.90	E139M	0.80
E271P	0.52	E139P	0.51
E271Q	0.63	E139Q	0.48
E271R	0.82	E139R	0.63
E271S	0.72	E139S	0.56
E271T	0.83	E139T	0.64
E271V	0.90	E139V	0.80
E271W	0.90	E139W	0.79
E271Y	0.81	E139Y	0.66
V272C	0.73	V140C	0.65
V272D	0.97	V140D	0.96
V272E	0.97	V140E	0.96
V272F	0.78	V140F	0.71
V272H	0.89	V140H	0.85
V272K	0.97	V140K	0.96
V272L	0.59	V140L	0.47
V272M	0.80	V140M	0.75
V272N	0.97	V140N	0.96
V272Q	0.97	V140Q	0.96
V272R	0.97	V140R	0.96
V272T	0.63	V140T	0.55
V272W	0.89	V140W	0.85
V272Y	0.89	V140Y	0.85
R273A	0.95	R141A	0.91
R273C	0.95	R141C	0.91
R273D	0.92	R141D	0.89
R273E	0.92	R141E	0.89
R273F	0.89	R141F	0.86
R273G	0.95	R141G	0.90
R273H	0.60	R141H	0.58
R273K	0.54	R141K	0.44
R273N	0.92	R141N	0.89
R273P	0.95	R141P	0.94
R273Q	0.86	R141Q	0.81
R273S	0.95	R141S	0.91
R273T	0.95	R141T	0.91
R273Y	0.89	R141Y	0.86
V274A	0.83	V142A	0.76
V274C	0.82	V142C	0.76
V274L	0.53	V142L	0.50
V274M	0.60	V142M	0.52
V274P	0.90	V142P	0.87
V274S	0.80	V142S	0.72
V274T	0.79	V142T	0.72
C275A	0.81	C143A	0.76
C275S	0.65	C143S	0.54
C275T	0.81	C143T	0.76
A276D	0.88	A144D	0.80
A276E	0.88	A144E	0.77
A276F	0.89	A144F	0.85
A276G	0.89	A144G	0.85
A276H	0.89	A144H	0.85
A276I	0.88	A144I	0.76
A276K	0.73	A144K	0.63
A276L	0.88	A144L	0.83
A276M	0.88	A144M	0.75
A276N	0.88	A144N	0.80
A276P	0.89	A144P	0.85
A276Q	0.88	A144Q	0.72
A276R	0.68	A144R	0.58
A276V	0.88	A144V	0.83
A276W	0.89	A144W	0.85
A276Y	0.89	A144Y	0.85
C277A	0.62	C145A	0.53
C277D	0.91	C145D	0.84
C277E	0.91	C145E	0.84
C277F	0.89	C145F	0.80
C277G	0.96	C145G	0.94
C277H	0.91	C145H	0.89
C277I	0.91	C145I	0.86
C277K	0.96	C145K	0.92
C277L	0.84	C145L	0.75
C277M	0.91	C145M	0.86
C277N	0.85	C145N	0.71
C277P	0.96	C145P	0.94
C277Q	0.91	C145Q	0.84
C277R	0.96	C145R	0.92
C277T	0.63	C145T	0.57
C277V	0.85	C145V	0.78
C277Y	0.87	C145Y	0.83
P278A	0.98	P146A	0.89
P278C	0.98	P146C	0.91
P278D	1.00	P146D	0.98
P278E	1.00	P146E	0.98
P278F	1.00	P146F	0.94
P278G	1.00	P146G	0.98
P278H	1.00	P146H	0.94
P278I	0.91	P146I	0.82
P278K	1.00	P146K	0.98
P278L	0.91	P146L	0.82
P278M	0.98	P146M	0.90
P278N	1.00	P146N	0.98
P278Q	1.00	P146Q	0.98
P278R	1.00	P146R	0.98
P278S	0.78	P146S	0.68
P278T	0.98	P146T	0.83
P278V	0.98	P146V	0.90
P278W	1.00	P146W	0.94
P278Y	1.00	P146Y	0.86
G279A	0.79	G147A	0.63
G279C	0.81	G147C	0.68
G279D	0.93	G147D	0.83
G279E	0.85	G147E	0.75
G279F	0.90	G147F	0.72
G279H	0.86	G147H	0.71
G279I	0.85	G147I	0.71
G279K	0.69	G147K	0.51
G279L	0.81	G147L	0.67
G279M	0.82	G147M	0.80
G279N	0.86	G147N	0.74
G279P	0.99	G147P	0.90
G279Q	0.93	G147Q	0.74
G279R	0.69	G147R	0.52
G279S	0.77	G147S	0.48
G279T	0.76	G147T	0.60
G279V	0.82	G147V	0.67
G279W	0.94	G147W	0.83
G279Y	0.94	G147Y	0.76
R280A	0.90	R148A	0.86
R280C	0.90	R148C	0.86
R280D	0.92	R148D	0.88
R280E	0.92	R148E	0.88
R280F	0.92	R148F	0.88
R280G	0.92	R148G	0.88
R280H	0.92	R148H	0.88
R280I	0.92	R148I	0.88
R280K	0.55	R148K	0.47
R280L	0.92	R148L	0.88
R280M	0.92	R148M	0.88
R280N	0.92	R148N	0.88
R280P	0.92	R148P	0.88
R280Q	0.92	R148Q	0.88
R280S	0.90	R148S	0.86
R280V	0.92	R148V	0.88
R280W	0.92	R148W	0.88
R280Y	0.92	R148Y	0.88
D281A	0.95	D149A	0.92
D281C	0.95	D149C	0.92
D281F	0.92	D149F	0.88
D281G	0.82	D149G	0.70
D281H	0.67	D149H	0.62
D281I	0.97	D149I	0.95
D281K	0.97	D149K	0.83
D281L	0.97	D149L	0.95
D281M	0.97	D149M	0.95
D281N	0.71	D149N	0.61
D281P	0.97	D149P	0.95
D281Q	0.79	D149Q	0.73
D281R	0.97	D149R	0.93
D281S	0.95	D149S	0.85
D281V	0.97	D149V	0.95
D281W	0.92	D149W	0.88
D281Y	0.92	D149Y	0.88
R282A	0.79	R150A	0.66
R282C	0.78	R150C	0.67
R282D	0.93	R150D	0.87
R282E	0.85	R150E	0.78
R282F	0.86	R150F	0.72
R282G	0.97	R150G	0.92
R282H	0.76	R150H	0.53
R282I	0.67	R150I	0.55
R282M	0.74	R150M	0.62
R282N	0.91	R150N	0.87
R282P	0.97	R150P	0.92
R282Q	0.89	R150Q	0.79
R282S	0.71	R150S	0.58
R282T	0.87	R150T	0.81
R282V	0.78	R150V	0.65
R282W	0.75	R150W	0.69
R282Y	0.82	R150Y	0.74
R283A	0.62	R151A	0.46
R283F	0.87	R151F	0.61
R283G	0.71	R151G	0.47
R283H	0.77	R151H	0.51
R283I	0.71	R151I	0.53
R283L	0.72	R151L	0.55
R283M	0.73	R151M	0.54
R283P	0.81	R151P	0.72
R283S	0.61	R151S	0.45
R283T	0.61	R151T	0.46
R283V	0.70	R151V	0.53
R283W	0.87	R151W	0.75
R283Y	0.87	R151Y	0.66
T284C	0.64	T152C	0.51
T284D	0.58	T152D	0.48
T284E	0.65	T152E	0.56
T284F	0.82	T152F	0.75
T284G	0.70	T152G	0.61
T284P	0.90	T152P	0.85
T284Q	0.57	T152Q	0.45
T284R	0.63	T152R	0.51
T284V	0.60	T152V	0.47
T284W	0.82	T152W	0.75
E285A	0.81	E153A	0.67
E285F	0.90	E153F	0.84
E285G	0.85	E153G	0.65
E285H	0.84	E153H	0.74
E285I	0.88	E153I	0.84
E285K	0.84	E153K	0.80
E285L	0.80	E153L	0.72
E285M	0.81	E153M	0.73
E285N	0.56	E153N	0.44
E285Q	0.54	E153Q	0.44
E285R	0.91	E153R	0.86
E285S	0.80	E153S	0.71
E285T	0.88	E153T	0.82
E285V	0.88	E153V	0.84
E285W	0.90	E153W	0.84
E285Y	0.90	E153Y	0.77
E286A	0.82	E154A	0.80
E286C	0.91	E154C	0.86
E286F	0.96	E154F	0.81
E286H	0.96	E154H	0.89
E286I	0.81	E154I	0.70
E286K	0.93	E154K	0.87
E286L	0.83	E154L	0.75
E286M	0.90	E154M	0.84
E286N	0.60	E154N	0.46
E286P	0.96	E154P	0.91
E286Q	0.64	E154Q	0.51
E286R	0.94	E154R	0.79
E286S	0.91	E154S	0.76
E286T	0.83	E154T	0.79
E286V	0.82	E154V	0.77
E286W	0.96	E154W	0.89
E286Y	0.96	E154Y	0.89
E287H	0.81	E155H	0.66
E287M	0.70	E155M	0.57
E287P	0.90	E155P	0.71
E287W	0.86	E155W	0.77
E287Y	0.77	E155Y	0.49
N288F	0.70	N156F	0.48
N288G	0.60	N156G	0.44
N288W	0.70	N156W	0.64
N288Y	0.70	N156Y	0.64
L289D	0.59	L157D	0.53
L289E	0.53	L157E	0.46
L289P	0.58	L157P	0.46
R290F	0.53	R158F	0.49
R290I	0.52	R158I	0.45
R290W	0.70	R158W	0.62
K291C	0.81	K159C	0.66
K291F	0.89	K159F	0.58
K291G	0.69	K159G	0.50
K291H	0.89	K159H	0.65
K291I	0.77	K159I	0.58
K291L	0.72	K159L	0.49
K291M	0.73	K159M	0.53
K291V	0.69	K159V	0.50
K291W	0.89	K159W	0.74
K291Y	0.89	K159Y	0.74
K292C	0.68	K160C	0.53
K292F	0.67	K160F	0.63
K292H	0.65	K160H	0.52
K292W	0.77	K160W	0.63
K292Y	0.77	K160Y	0.63
G293Y	0.61	G161Y	0.54
E294F	0.61	E162F	0.53
E294H	0.64	E162H	0.59
E294P	0.67	E162P	0.59
E294W	0.77	E162W	0.68
E294Y	0.77	E162Y	0.57
L299W	0.50	L167W	0.44
L299Y	0.49	L167Y	0.44
G302W	0.50	G170W	0.48
T304H	0.60	T172H	0.47
T304W	0.60	T172W	0.47
K305C	0.75	K173C	0.47
K305D	0.56	K173D	0.47
K305E	0.60	K173E	0.50
K305G	0.59	K173G	0.47
K305I	0.63	K173I	0.48
K305W	0.76	K173W	0.69
R306A	0.49	R174A	0.44
R306C	0.76	R174C	0.44
R306D	0.66	R174D	0.51
R306F	0.69	R174F	0.45
R306H	0.63	R174H	0.58
R306I	0.59	R174I	0.49
R306L	0.51	R174L	0.50
R306P	0.55	R174P	0.44
R306V	0.50	R174V	0.48
R306W	0.83	R174W	0.73
R306Y	0.83	R174Y	0.73
A307W	0.58	A175W	0.54
P309D	0.51	P177D	0.47
P309W	0.70	P177W	0.53
N310W	0.57	N178W	0.48
N311W	0.49	N179W	0.45
T312W	0.59	T180W	0.45
[truncated: 249 more rows]

## Sheet: One pathogenic not in ClinVar
iso1	iso1_rs_score	iso8	iso8_rs_score
C135T	0.57	C3T	0.42
Q136K	0.60	Q4K	0.40
Q136N	0.54	Q4N	0.40
Q136R	0.44	Q4R	0.33
L137S	0.55	L5S	0.40
L137V	0.44	L5V	0.31
A138C	0.56	A6C	0.41
A138D	0.47	A6D	0.28
A138E	0.49	A6E	0.30
A138G	0.53	A6G	0.37
A138N	0.54	A6N	0.39
T140L	0.62	T8L	0.38
T140P	0.50	T8P	0.36
P142A	0.75	P10A	0.39
Q144K	0.45	Q12K	0.32
Q144L	0.55	Q12L	0.37
Q144R	0.59	Q12R	0.31
L145F	0.53	L13F	0.39
W146A	0.45	W14A	0.27
W146E	0.48	W14E	0.31
W146F	0.55	W14F	0.28
W146I	0.49	W14I	0.37
W146M	0.47	W14M	0.35
W146Q	0.48	W14Q	0.32
W146S	0.58	W14S	0.38
W146Y	0.46	W14Y	0.36
V147I	0.47	V15I	0.35
V147T	0.45	V15T	0.34
D148H	0.50	D16H	0.41
D148P	0.44	D16P	0.30
S149G	0.46	S17G	0.32
S149I	0.46	S17I	0.35
S149P	0.54	S17P	0.37
T150C	0.45	T18C	0.33
T150F	0.50	T18F	0.39
T150G	0.48	T18G	0.35
T150H	0.53	T18H	0.40
T150I	0.52	T18I	0.36
T150R	0.48	T18R	0.36
T150W	0.47	T18W	0.41
T150Y	0.54	T18Y	0.39
P151L	0.54	P19L	0.39
P151S	0.60	P19S	0.42
P152E	0.72	P20E	0.37
P152L	0.53	P20L	0.38
P153C	0.58	P21C	0.21
P153G	0.54	P21G	0.31
P153I	0.48	P21I	0.38
P153Y	0.48	P21Y	0.39
G154A	0.56	G22A	0.39
G154H	0.46	G22H	0.35
G154R	0.69	G22R	0.41
T155C	0.46	T23C	0.34
R156W	0.49	R24W	0.38
R156Y	0.46	R24Y	0.37
R158K	0.56	R26K	0.36
M160T	0.45	M28T	0.31
A161C	0.67	A29C	0.30
A161S	0.62	A29S	0.32
A161V	0.64	A29V	0.39
I162L	0.52	I30L	0.40
I162M	0.52	I30M	0.41
K164A	0.56	K32A	0.42
K164S	0.57	K32S	0.41
K164T	0.48	K32T	0.40
Q165D	0.52	Q33D	0.41
Q165E	0.48	Q33E	0.40
Q165L	0.50	Q33L	0.39
Q165S	0.45	Q33S	0.30
Q165T	0.57	Q33T	0.42
S166C	0.61	S34C	0.26
Q167N	0.45	Q35N	0.36
Q167S	0.44	Q35S	0.32
H168D	0.50	H36D	0.35
M169A	0.55	M37A	0.39
M169L	0.45	M37L	0.28
M169R	0.48	M37R	0.33
M169T	0.68	M37T	0.26
T170C	0.51	T38C	0.34
T170E	0.61	T38E	0.42
T170G	0.62	T38G	0.41
T170K	0.59	T38K	0.35
T170M	0.53	T38M	0.28
T170Q	0.57	T38Q	0.39
T170R	0.60	T38R	0.41
E171L	0.62	E39L	0.37
E171N	0.52	E39N	0.39
E171Q	0.54	E39Q	0.39
E171S	0.69	E39S	0.38
E171T	0.73	E39T	0.38
V172L	0.44	V40L	0.30
V173L	0.64	V41L	0.41
R174H	0.76	R42H	0.42
R174I	0.56	R42I	0.39
R174L	0.55	R42L	0.37
R174Q	0.50	R42Q	0.39
R174S	0.58	R42S	0.38
R174V	0.57	R42V	0.40
P177S	0.61	P45S	0.38
H178E	0.52	H46E	0.40
H178Q	0.53	H46Q	0.34
H178T	0.58	H46T	0.39
E180L	0.46	E48L	0.40
E180R	0.66	E48R	0.38
E180S	0.58	E48S	0.38
R181D	0.48	R49D	0.38
R181H	0.55	R49H	0.33
R181M	0.44	R49M	0.34
C182D	0.53	C50D	0.41
C182K	0.52	C50K	0.36
C182L	0.54	C50L	0.41
C182M	0.58	C50M	0.42
C182Q	0.44	C50Q	0.31
C182R	0.58	C50R	0.32
C182V	0.46	C50V	0.30
S183F	0.59	S51F	0.42
D184A	0.45	D52A	0.32
D184F	0.75	D52F	0.34
D184G	0.48	D52G	0.35
D184H	0.50	D52H	0.28
D184L	0.51	D52L	0.38
D184M	0.51	D52M	0.39
D184P	0.51	D52P	0.32
D184R	0.53	D52R	0.40
D184T	0.44	D52T	0.33
D184V	0.51	D52V	0.39
S185K	0.49	S53K	0.25
S185Q	0.52	S53Q	0.37
S185R	0.59	S53R	0.34
D186A	0.49	D54A	0.37
D186C	0.53	D54C	0.40
D186F	0.64	D54F	0.38
D186G	0.47	D54G	0.21
D186K	0.53	D54K	0.31
D186P	0.57	D54P	0.40
D186T	0.48	D54T	0.25
D186V	0.54	D54V	0.40
G187V	0.45	G55V	0.30
L188C	0.59	L56C	0.42
L188D	0.57	L56D	0.33
L188E	0.46	L56E	0.40
L188F	0.44	L56F	0.31
L188H	0.51	L56H	0.40
L188K	0.58	L56K	0.35
L188Q	0.44	L56Q	0.30
A189D	0.45	A57D	0.36
A189E	0.53	A57E	0.38
A189N	0.67	A57N	0.38
A189P	0.58	A57P	0.40
A189V	0.59	A57V	0.41
P190A	0.47	P58A	0.42
P190H	0.47	P58H	0.35
P190L	0.67	P58L	0.41
P190S	0.54	P58S	0.41
P190Y	0.48	P58Y	0.36
P191C	0.53	P59C	0.41
P191T	0.49	P59T	0.36
Q192C	0.55	Q60C	0.40
Q192G	0.49	Q60G	0.34
Q192R	0.45	Q60R	0.30
Q192T	0.47	Q60T	0.37
R196W	0.62	R64W	0.40
V197A	0.51	V65A	0.41
V197L	0.46	V65L	0.35
V197M	0.44	V65M	0.27
E198D	0.49	E66D	0.37
E198Q	0.53	E66Q	0.25
G199A	0.51	G67A	0.32
G199E	0.45	G67E	0.37
G199R	0.75	G67R	0.32
N200C	0.51	N68C	0.36
N200D	0.51	N68D	0.42
N200S	0.44	N68S	0.33
N200T	0.50	N68T	0.36
L201A	0.49	L69A	0.32
L201C	0.49	L69C	0.26
L201D	0.45	L69D	0.32
L201F	0.52	L69F	0.39
L201H	0.48	L69H	0.34
L201I	0.50	L69I	0.39
L201K	0.47	L69K	0.37
L201R	0.44	L69R	0.30
L201Y	0.48	L69Y	0.34
R202A	0.45	R70A	0.36
R202D	0.45	R70D	0.36
R202E	0.47	R70E	0.36
R202F	0.44	R70F	0.36
R202S	0.45	R70S	0.36
R202T	0.45	R70T	0.36
V203L	0.61	V71L	0.31
E204C	0.50	E72C	0.36
E204F	0.61	E72F	0.34
E204H	0.47	E72H	0.33
E204S	0.46	E72S	0.35
E204W	0.49	E72W	0.33
E204Y	0.48	E72Y	0.32
L206D	0.57	L74D	0.42
L206E	0.51	L74E	0.39
L206K	0.46	L74K	0.32
L206N	0.53	L74N	0.41
L206R	0.47	L74R	0.34
D207I	0.65	D75I	0.30
D207L	0.62	D75L	0.38
D207M	0.44	D75M	0.32
D207R	0.54	D75R	0.39
D207T	0.51	D75T	0.38
D207V	0.57	D75V	0.35
D208E	0.51	D76E	0.41
D208S	0.50	D76S	0.36
D208T	0.47	D76T	0.42
R209F	0.49	R77F	0.35
N210C	0.50	N78C	0.31
T211A	0.56	T79A	0.27
T211N	0.52	T79N	0.34
F212A	0.63	F80A	0.30
F212E	0.57	F80E	0.27
F212N	0.46	F80N	0.31
S215C	0.47	S83C	0.30
V217A	0.44	V85A	0.33
V217C	0.45	V85C	0.35
V217Y	0.60	V85Y	0.41
Y220F	0.47	Y88F	0.37
Y220I	0.47	Y88I	0.40
Y220M	0.48	Y88M	0.41
E221N	0.53	E89N	0.40
P222D	0.52	P90D	0.32
P222F	0.53	P90F	0.41
P222G	0.44	P90G	0.31
P222H	0.47	P90H	0.34
P222N	0.44	P90N	0.32
P222Y	0.44	P90Y	0.34
E224D	0.45	E92D	0.27
E224R	0.50	E92R	0.41
V225C	0.61	V93C	0.30
V225M	0.52	V93M	0.42
V225P	0.48	V93P	0.32
G226S	0.51	G94S	0.41
G226W	0.85	G94W	0.40
S227F	0.78	S95F	0.36
S227M	0.54	S95M	0.41
D228A	0.49	D96A	0.33
D228G	0.52	D96G	0.31
D228K	0.55	D96K	0.39
D228N	0.51	D96N	0.37
D228R	0.66	D96R	0.40
D228S	0.59	D96S	0.41
D228T	0.59	D96T	0.37
D228V	0.53	D96V	0.37
C229G	0.57	C97G	0.42
C229I	0.47	C97I	0.37
C229M	0.48	C97M	0.37
C229N	0.65	C97N	0.27
C229R	0.54	C97R	0.41
C229V	0.48	C97V	0.37
T230I	0.46	T98I	0.34
T231I	0.54	T99I	0.42
T231P	0.47	T99P	0.41
T231V	0.64	T99V	0.40
H233I	0.45	H101I	0.34
H233R	0.71	H101R	0.42
H233V	0.51	H101V	0.39
H233W	0.75	H101W	0.15
H233Y	0.53	H101Y	0.26
Y234L	0.47	Y102L	0.35
N235Q	0.53	N103Q	0.41
N235R	0.51	N103R	0.39
N239D	0.72	N107D	0.36
S240T	0.54	S108T	0.37
M246I	0.56	M114I	0.38
P250A	0.55	P118A	0.41
I251L	0.57	I119L	0.31
I251V	0.50	I119V	0.37
L252Q	0.52	L120Q	0.36
L252S	0.57	L120S	0.42
T253L	0.51	T121L	0.35
T253M	0.52	T121M	0.30
T253S	0.80	T121S	0.27
T253V	0.44	T121V	0.28
I254V	0.46	I122V	0.34
D259G	0.50	D127G	0.37
S260D	0.48	S128D	0.34
S260I	0.54	S128I	0.41
S260M	0.54	S128M	0.40
S260V	0.54	S128V	0.36
S260Y	0.51	S128Y	0.33
S261F	0.52	S129F	0.39
S261I	0.52	S129I	0.37
S261P	0.51	S129P	0.42
S261V	0.52	S129V	0.35
S261Y	0.54	S129Y	0.39
G262E	0.55	G130E	0.41
N263A	0.48	N131A	0.32
N263D	0.45	N131D	0.36
N263F	0.75	N131F	0.41
N263H	0.48	N131H	0.34
N263I	0.45	N131I	0.18
N263M	0.45	N131M	0.33
N263T	0.55	N131T	0.21
L264T	0.64	L132T	0.42
R267K	0.57	R135K	0.42
N268C	0.45	N136C	0.32
N268E	0.49	N136E	0.33
N268G	0.44	N136G	0.33
N268K	0.48	N136K	0.37
S269A	0.50	S137A	0.36
S269N	0.60	S137N	0.38
S269V	0.56	S137V	0.40
F270L	0.51	F138L	0.40
E271D	0.45	E139D	0.27
E271N	0.55	E139N	0.41
V272G	0.55	V140G	0.41
V272I	0.55	V140I	0.40
A276S	0.48	A144S	0.38
C277S	0.52	C145S	0.30
D281E	0.49	D149E	0.19
R282K	0.53	R150K	0.42
R282L	0.58	R150L	0.37
R283C	0.45	R151C	0.34
R283E	0.55	R151E	0.35
R283Q	0.60	R151Q	0.42
T284H	0.56	T152H	0.38
T284L	0.57	T152L	0.36
T284M	0.50	T152M	0.32
T284N	0.48	T152N	0.32
T284Y	0.55	T152Y	0.39
E286D	0.55	E154D	0.42
E287A	0.49	E155A	0.33
E287C	0.53	E155C	0.37
E287G	0.55	E155G	0.36
E287I	0.52	E155I	0.36
E287L	0.56	E155L	0.42
E287R	0.53	E155R	0.38
E287S	0.46	E155S	0.30
E287T	0.51	E155T	0.34
N288A	0.47	N156A	0.31
N288D	0.48	N156D	0.40
N288E	0.47	N156E	0.40
N288R	0.49	N156R	0.37
L289K	0.45	L157K	0.36
L289N	0.46	L157N	0.38
R290G	0.49	R158G	0.33
R290P	0.55	R158P	0.34
R290Y	0.51	R158Y	0.40
K291D	0.56	K159D	0.22
K291E	0.46	K159E	0.28
K291P	0.61	K159P	0.40
K291S	0.45	K159S	0.35
K291T	0.68	K159T	0.36
K292G	0.50	K160G	0.31
K292P	0.54	K160P	0.28
G293I	0.52	G161I	0.39
G293M	0.63	G161M	0.37
G293P	0.67	G161P	0.42
E294C	0.49	E162C	0.36
E294D	0.45	E162D	0.26
E294M	0.45	E162M	0.37
P295C	0.46	P163C	0.23
P295F	0.65	P163F	0.30
P295W	0.65	P163W	0.37
P295Y	0.65	P163Y	0.30
H296W	0.54	H164W	0.35
H297W	0.52	H165W	0.23
H297Y	0.52	H165Y	0.16
E298F	0.55	E166F	0.30
E298H	0.45	E166H	0.17
E298W	0.55	E166W	0.30
E298Y	0.46	E166Y	0.22
L299F	0.48	L167F	0.34
L299H	0.46	L167H	0.31
P300F	0.52	P168F	0.29
P300M	0.47	P168M	0.26
P300W	0.61	P168W	0.39
P300Y	0.54	P168Y	0.29
P301C	0.51	P169C	0.29
P301I	0.45	P169I	0.31
P301M	0.48	P169M	0.33
P301Y	0.56	P169Y	0.36
S303F	0.45	S171F	0.31
S303H	0.49	S171H	0.42
S303W	0.58	S171W	0.42
S303Y	0.45	S171Y	0.31
T304Y	0.51	T172Y	0.30
K305A	0.47	K173A	0.35
K305F	0.52	K173F	0.40
K305L	0.55	K173L	0.34
K305N	0.51	K173N	0.39
K305Q	0.49	K173Q	0.38
K305S	0.47	K173S	0.33
K305T	0.44	K173T	0.35
K305V	0.63	K173V	0.40
K305Y	0.53	K173Y	0.41
R306E	0.50	R174E	0.35
R306M	0.64	R174M	0.42
R306N	0.60	R174N	0.39
R306Q	0.44	R174Q	0.26
R306S	0.49	R174S	0.30
R306T	0.48	R174T	0.32
A307F	0.49	A175F	0.39
A307I	0.48	A175I	0.34
L308D	0.51	L176D	0.33
L308E	0.53	L176E	0.25
L308N	0.44	L176N	0.25
L308Q	0.63	L176Q	0.24
L308W	0.55	L176W	0.40
P309C	0.58	P177C	0.22
P309E	0.47	P177E	0.25
P309G	0.50	P177G	0.38
P309H	0.48	P177H	0.28
P309N	0.48	P177N	0.34
P309Y	0.70	P177Y	0.31
N310M	0.46	N178M	0.36
T312F	0.52	T180F	0.34
T312G	0.44	T180G	0.26
T312H	0.48	T180H	0.28
T312Y	0.56	T180Y	0.35
S313Y	0.45	S181Y	0.36
S314F	0.46	S182F	0.35
S315F	0.47	S183F	0.29
S315W	0.58	S183W	0.40
S315Y	0.58	S183Y	0.35
P316G	0.44	P184G	0.34
P316L	0.45	P184L	0.32
P316M	0.64	P184M	0.33
P316R	0.47	P184R	0.40
Q317W	0.49	Q185W	0.41
Q317Y	0.49	Q185Y	0.41
P318L	0.51	P186L	0.37
K319A	0.45	K187A	0.32
K319D	0.62	K187D	0.35
K319E	0.47	K187E	0.31
K319N	0.50	K187N	0.37
K319P	0.74	K187P	0.21
K319T	0.47	K187T	0.32
K319V	0.72	K187V	0.38
K319Y	0.58	K187Y	0.40
K320D	0.51	K188D	0.41
K320E	0.50	K188E	0.41
K320G	0.50	K188G	0.40
K320T	0.47	K188T	0.35
K321A	0.45	K189A	0.20
K321C	0.58	K189C	0.34
K321D	0.45	K189D	0.26
K321E	0.45	K189E	0.27
K321G	0.59	K189G	0.38
K321H	0.53	K189H	0.34
K321I	0.57	K189I	0.25
K321L	0.45	K189L	0.23
K321M	0.61	K189M	0.15
K321N	0.44	K189N	0.26
K321P	0.63	K189P	0.42
K321Q	0.44	K189Q	0.35
K321T	0.45	K189T	0.20
K321V	0.44	K189V	0.36
P322I	0.59	P190I	0.39
L323F	0.63	L191F	0.36
L323H	0.55	L191H	0.34
L323N	0.46	L191N	0.33
L323R	0.55	L191R	0.38
D324Q	0.48	D192Q	0.33
G325H	0.72	G193H	0.40
G325P	0.54	G193P	0.25
G325R	0.47	G193R	0.24
G325S	0.53	G193S	0.21
E326Q	0.46	E194Q	0.37
Y327A	0.45	Y195A	0.29
Y327D	0.50	Y195D	0.38
Y327H	0.51	Y195H	0.32
Y327K	0.57	Y195K	0.42
Y327N	0.50	Y195N	0.38
Y327P	0.55	Y195P	0.40
Y327S	0.46	Y195S	0.31
F328S	0.48	F196S	0.38
T329K	0.52	T197K	0.39
T329N	0.44	T197N	0.25
M133V	0.41	M1V	0.72
Q165C	0.37	Q33C	0.48
S183V	0.35	S51V	0.53
H214L	0.42	H82L	0.51
V216I	0.39	V84I	0.50
G226A	0.37	G94A	0.52
T284K	0.41	T152K	0.49
G302M	0.38	G170M	0.46
G302Y	0.36	G170Y	0.48
N310C	0.35	N178C	0.44
N311Y	0.41	N179Y	0.45
P318M	0.41	P186M	0.46
K320M	0.30	K188M	0.49
F328H	0.35	F196H	0.69
F328L	0.37	F196L	0.48
Q331A	0.37	Q199A	0.65
Q331L	0.35	Q199L	0.68
Q331T	0.37	Q199T	0.65
Q331V	0.38	Q199V	0.57
Q331Y	0.37	Q199Y	0.65
