# Supplementary material for: PRESCOTT: a population aware, epistatic, and structural model accurately predicts missense effects
Source: Genome Biol. 2025 May 6;26:113. doi: 10.1186/s13059-025-03581-y (PMC12054230; doi:10.1186/s13059-025-03581-y)
Supplement: Supplementary file 7 — Additional file 7: Data from the analysis on gain-of-function mutations. [file 13059_2025_3581_MOESM7_ESM.csv]

All Mutants	EVE Class	EVE Score	ESCOTT Ranksorted	AlphaMissense Score	AlphaMissense Class	ESM1b Raw Scores	PRESCOTT Ranksorted	ESCOTT Class	PRESCOTT Class	EVE Equivalent Class	ESM1b Class	iGEMME Ranksorted	iGEMME Class	Protein	uniprotID
T237M	Uncertain	0.396	0.49	0.1171	benign	-9.81179561232674	0.49	pathogenic	pathogenic	ambiguous	pathogenic	0.51	pathogenic	ALPK1	Q96QP1
Y254C	Pathogenic	0.862	0.96	0.4799	ambiguous	-6.82802136707501	0.96	pathogenic	pathogenic	pathogenic	benign	0.88	pathogenic	ALPK1	Q96QP1
Y64C	Uncertain	0.582	0.66	0.9953	pathogenic	-14.117736	0.66	pathogenic	pathogenic	ambiguous	pathogenic	0.69	pathogenic	CDC42	P60953
R186C			0.09	0.2711	benign	-6.487317	0.09	benign	benign		benign	0.14	benign	CDC42	P60953
S208C			0.3	0.2521	benign	-5.153919	0.3	ambiguous	ambiguous		benign	0.34	ambiguous	MEFV	O15553
S242R			0.53	0.4884	ambiguous	-4.9791956	0.53	pathogenic	pathogenic		benign	0.63	pathogenic	MEFV	O15553
E244K			0.6	0.1585	benign	-5.2330036	0.6	pathogenic	pathogenic		benign	0.69	pathogenic	MEFV	O15553
P373L			0.38	0.143	benign	-7.8264813	0.38	ambiguous	ambiguous		pathogenic	0.49	pathogenic	MEFV	O15553
H478Y			0.07	0.0979	benign	-6.672345	0.07	benign	benign		benign	0.06	benign	MEFV	O15553
F479L			0.05	0.1891	benign	-0.49177313	0.05	benign	benign		benign	0.05	benign	MEFV	O15553
T577A			0.17	0.0905	benign	-3.4879045	0.17	benign	benign		benign	0.11	benign	MEFV	O15553
T577N			0.17	0.1048	benign	-7.4196386	0.17	benign	benign		benign	0.11	benign	MEFV	O15553
T577S			0.1	0.1301	benign	-6.339932	0.1	benign	benign		benign	0.07	benign	MEFV	O15553
N679H			0.34	0.1075	benign	-4.3192077	0.34	ambiguous	ambiguous		benign	0.35	ambiguous	MEFV	O15553
M680I			0.09	0.2569	benign	-1.0586243	0.0	benign	benign		benign	0.07	benign	MEFV	O15553
M694I			0.42	0.5735	pathogenic	-0.85958767	0.105305811718345	ambiguous	benign		benign	0.28	ambiguous	MEFV	O15553
M694V			0.43	0.1461	benign	-1.2210732	0.0138644751723461	pathogenic	benign		benign	0.29	ambiguous	MEFV	O15553
V726A			0.08	0.0578	benign	-0.2031107	0.0	benign	benign		benign	0.07	benign	MEFV	O15553
R761H			0.06	0.0609	benign	-0.050260544	0.0	benign	benign		benign	0.06	benign	MEFV	O15553
A230T	Benign	0.162	0.31	0.0947	benign	-6.9585876	0.31	ambiguous	ambiguous	benign	benign	0.27	benign	PSTPIP1	O43586
E250K	Pathogenic	0.744	0.84	0.8014	pathogenic	-11.900081	0.84	pathogenic	pathogenic	pathogenic	pathogenic	0.93	pathogenic	PSTPIP1	O43586
E250Q	Pathogenic	0.674	0.62	0.7266	pathogenic	-9.417117	0.62	pathogenic	pathogenic	pathogenic	pathogenic	0.74	pathogenic	PSTPIP1	O43586
E257G	Pathogenic	0.729	0.83	0.6588	pathogenic	-11.211912	0.83	pathogenic	pathogenic	pathogenic	pathogenic	0.96	pathogenic	PSTPIP1	O43586
T177A	Uncertain	0.636	0.13	0.1688	benign	-3.4786498909858	0.13	benign	benign	ambiguous	benign	0.16	benign	NLRC4	Q9NPP4
T177S	Pathogenic	0.679	0.45	0.3178	benign	-6.74460085885067	0.45	pathogenic	pathogenic	pathogenic	benign	0.45	pathogenic	NLRC4	Q9NPP4
R207K	Uncertain	0.363	0.12	0.0911	benign	-3.36872312751898	0.12	benign	benign	ambiguous	benign	0.1	benign	NLRC4	Q9NPP4
T337S	Pathogenic	0.81	0.58	0.577	pathogenic	-5.14320736937224	0.58	pathogenic	pathogenic	pathogenic	benign	0.75	pathogenic	NLRC4	Q9NPP4
T337N	Pathogenic	0.761	0.86	0.4759	ambiguous	-7.60708766989409	0.86	pathogenic	pathogenic	pathogenic	pathogenic	0.87	pathogenic	NLRC4	Q9NPP4
V341A	Uncertain	0.381	0.3	0.4248	ambiguous	-3.85275086201727	0.3	ambiguous	ambiguous	ambiguous	benign	0.33	ambiguous	NLRC4	Q9NPP4
V341L	Pathogenic	0.831	0.48	0.6295	pathogenic	-5.77263172902166	0.48	pathogenic	pathogenic	pathogenic	benign	0.51	pathogenic	NLRC4	Q9NPP4
H443P	Pathogenic	0.692	0.38	0.6066	pathogenic	-9.37865487299859	0.38	ambiguous	ambiguous	pathogenic	pathogenic	0.68	pathogenic	NLRC4	Q9NPP4
W655C	Uncertain	0.501	0.7	0.7725	pathogenic	-3.64852198958396	0.7	pathogenic	pathogenic	ambiguous	benign	0.63	pathogenic	NLRC4	Q9NPP4
Q657L	Uncertain	0.51	0.58	0.2664	benign	-3.57038524746894	0.58	pathogenic	pathogenic	ambiguous	benign	0.6	pathogenic	NLRC4	Q9NPP4
A54T	Uncertain	0.62	0.56	0.5173	ambiguous	-5.46497980505228	0.56	pathogenic	pathogenic	ambiguous	benign	0.49	pathogenic	NLRP1	Q9C000
A66V	Benign	0.61	0.54	0.6378	pathogenic	-6.95122351264581	0.54	pathogenic	pathogenic	benign	benign	0.48	pathogenic	NLRP1	Q9C000
M77T	Uncertain	0.557	0.67	0.781	pathogenic	-6.89729194156825	0.67	pathogenic	pathogenic	ambiguous	benign	0.68	pathogenic	NLRP1	Q9C000
E577N	Pathogenic	0.665	0.53	0.4989	ambiguous	-10.3910834854468	0.53	pathogenic	pathogenic	pathogenic	pathogenic	0.54	pathogenic	NLRP1	Q9C000
R726W	Benign	0.106	0.78	0.1828	benign	-5.71812415122985	0.72604730134524	pathogenic	pathogenic	benign	benign	0.86	pathogenic	NLRP1	Q9C000
P1214R			0.83	0.3606	ambiguous	-7.44354041106998	0.83	pathogenic	pathogenic		benign	0.88	pathogenic	NLRP1	Q9C000
R334W	Pathogenic	0.739	0.55	0.3072	benign	-9.88503709854558	0.55	pathogenic	pathogenic	pathogenic	pathogenic	0.63	pathogenic	NOD2	Q9HC29
R334Q	Pathogenic	0.762	0.66	0.2402	benign	-7.7467893701978	0.66	pathogenic	pathogenic	pathogenic	pathogenic	0.72	pathogenic	NOD2	Q9HC29
D382N	Pathogenic	0.763	0.64	0.8923	pathogenic	-10.8204839378595	0.64	pathogenic	pathogenic	pathogenic	pathogenic	0.72	pathogenic	NOD2	Q9HC29
E383K	Pathogenic	0.722	0.97	0.8045	pathogenic	-10.5290307974792	0.97	pathogenic	pathogenic	pathogenic	pathogenic	1.0	pathogenic	NOD2	Q9HC29
E383G	Pathogenic	0.722	0.97	0.8713	pathogenic	-8.40995359182125	0.97	pathogenic	pathogenic	pathogenic	pathogenic	1.0	pathogenic	NOD2	Q9HC29
D390V	Benign	0.306	0.71	0.5516	ambiguous	-5.63427774608135	0.71	pathogenic	pathogenic	benign	benign	0.81	pathogenic	NOD2	Q9HC29
G464W	Benign	0.269	0.58	0.1911	benign	-7.39551773667335	0.58	pathogenic	pathogenic	benign	benign	0.51	pathogenic	NOD2	Q9HC29
L469F	Benign	0.238	0.92	0.3494	ambiguous	-6.89820216596126	0.92	pathogenic	pathogenic	benign	benign	0.82	pathogenic	NOD2	Q9HC29
T476P	Benign	0.254	0.8	0.2418	benign	-8.30606326460838	0.8	pathogenic	pathogenic	benign	pathogenic	0.87	pathogenic	NOD2	Q9HC29
H480R	Benign	0.21	0.22	0.0773	benign	-2.34167404472827	0.22	benign	benign	benign	benign	0.27	benign	NOD2	Q9HC29
W490S	Pathogenic	0.755	0.83	0.5856	pathogenic	-9.05434473371133	0.83	pathogenic	pathogenic	pathogenic	pathogenic	0.86	pathogenic	NOD2	Q9HC29
W490L	Pathogenic	0.766	0.81	0.5809	pathogenic	-8.68701227521523	0.81	pathogenic	pathogenic	pathogenic	pathogenic	0.84	pathogenic	NOD2	Q9HC29
E498D	Uncertain	0.577	0.39	0.4044	ambiguous	-3.74900283664464	0.39	ambiguous	ambiguous	ambiguous	benign	0.46	pathogenic	NOD2	Q9HC29
L501P	Benign	0.234	0.5	0.1606	benign	-6.15229555219411	0.5	pathogenic	pathogenic	benign	benign	0.54	pathogenic	NOD2	Q9HC29
P507S	Benign	0.226	0.55	0.271	benign	-7.75048571079969	0.55	pathogenic	pathogenic	benign	pathogenic	0.54	pathogenic	NOD2	Q9HC29
D512H	Uncertain	0.552	0.58	0.3751	ambiguous	-5.85885266028344	0.58	pathogenic	pathogenic	ambiguous	benign	0.61	pathogenic	NOD2	Q9HC29
D512V	Pathogenic	0.704	0.89	0.6174	pathogenic	-8.72621754370629	0.89	pathogenic	pathogenic	pathogenic	pathogenic	0.91	pathogenic	NOD2	Q9HC29
M513R	Benign	0.296	0.92	0.5935	pathogenic	-10.8693974018096	0.92	pathogenic	pathogenic	benign	pathogenic	0.78	pathogenic	NOD2	Q9HC29
H520Y	Pathogenic	0.693	0.18	0.2482	benign	-5.83826134353876	0.18	benign	benign	pathogenic	benign	0.26	benign	NOD2	Q9HC29
Y563H	Pathogenic	0.646	0.65	0.3627	ambiguous	-5.26196372881531	0.65	pathogenic	pathogenic	pathogenic	benign	0.68	pathogenic	NOD2	Q9HC29
R587C	Benign	0.166	0.07	0.0839	benign	-2.99060529470443	0.07	benign	benign	benign	benign	0.09	benign	NOD2	Q9HC29
E600K	Pathogenic	0.709	0.96	0.6678	pathogenic	-11.2404653284465	0.96	pathogenic	pathogenic	pathogenic	pathogenic	0.98	pathogenic	NOD2	Q9HC29
H603R	Pathogenic	0.736	0.93	0.9448	pathogenic	-9.57150268286932	0.93	pathogenic	pathogenic	pathogenic	pathogenic	0.98	pathogenic	NOD2	Q9HC29
T605N	Pathogenic	0.719	0.95	0.6899	pathogenic	-10.5435965061187	0.95	pathogenic	pathogenic	pathogenic	pathogenic	0.97	pathogenic	NOD2	Q9HC29
E667K	Uncertain	0.483	0.41	0.1874	benign	-3.29085701704025	0.41	ambiguous	ambiguous	ambiguous	benign	0.44	pathogenic	NOD2	Q9HC29
Q809K	Pathogenic	0.744	0.72	0.2501	benign	-6.83488439218617	0.72	pathogenic	pathogenic	pathogenic	benign	0.77	pathogenic	NOD2	Q9HC29
V935M	Pathogenic	0.673	0.54	0.6722	pathogenic	-5.43197072533608	0.54	pathogenic	pathogenic	pathogenic	benign	0.56	pathogenic	NOD2	Q9HC29
R219H			0.91	0.9959	pathogenic	-9.553301	0.91	pathogenic	pathogenic		pathogenic	0.95	pathogenic	CEBPE	Q15744
D324N			0.42	0.2962	benign	-4.4961004	0.42	ambiguous	ambiguous		benign	0.42	ambiguous	RIPK1	Q13546
D324H			0.81	0.5865	pathogenic	-5.9832926	0.81	pathogenic	pathogenic		benign	0.79	pathogenic	RIPK1	Q13546
D324Y			0.81	0.4537	ambiguous	-8.283456	0.81	pathogenic	pathogenic		pathogenic	0.79	pathogenic	RIPK1	Q13546
T26M			0.09	0.1137	benign	-7.13602273911237	0.0	benign	benign		benign	0.12	benign	PLCG2	P16885
S707Y			0.81	0.8792	pathogenic	-12.3366391251329	0.81	pathogenic	pathogenic		pathogenic	0.71	pathogenic	PLCG2	P16885
A708P			0.57	0.9163	pathogenic	-10.7829962209798	0.57	pathogenic	pathogenic		pathogenic	0.48	pathogenic	PLCG2	P16885
L848P			0.63	0.8944	pathogenic	-12.8847090168789	0.63	pathogenic	pathogenic		pathogenic	0.58	pathogenic	PLCG2	P16885
M1141K			0.59	0.9628	pathogenic	-13.7135438644909	0.59	pathogenic	pathogenic		pathogenic	0.59	pathogenic	PLCG2	P16885
C50Y	Benign	0.18	0.81	0.2262	benign	-5.572099	0.740415563499526	pathogenic	pathogenic	benign	benign	0.83	pathogenic	CARD14	Q9BXL6
K93Q	Pathogenic	0.866	0.63	0.4624	ambiguous	-8.947678	0.63	pathogenic	pathogenic	pathogenic	pathogenic	0.66	pathogenic	CARD14	Q9BXL6
M119R	Pathogenic	0.763	0.77	0.6863	pathogenic	-13.583334	0.77	pathogenic	pathogenic	pathogenic	pathogenic	0.79	pathogenic	CARD14	Q9BXL6
G117S	Pathogenic	0.795	0.7	0.2357	benign	-10.773228	0.7	pathogenic	pathogenic	pathogenic	pathogenic	0.79	pathogenic	CARD14	Q9BXL6
E138A	Pathogenic	0.699	0.28	0.3009	benign	-11.517953	0.28	ambiguous	ambiguous	pathogenic	pathogenic	0.36	ambiguous	CARD14	Q9BXL6
C153S	Pathogenic	0.673	0.23	0.3199	benign	-8.420577	0.23	benign	benign	pathogenic	pathogenic	0.27	benign	CARD14	Q9BXL6
P479R	Pathogenic	0.861	0.7	0.7707	pathogenic	-4.167569	0.7	pathogenic	pathogenic	pathogenic	benign	0.75	pathogenic	CARD14	Q9BXL6
G648S	Pathogenic	0.726	0.59	0.1838	benign	-9.400137	0.541738702058462	pathogenic	pathogenic	pathogenic	pathogenic	0.61	pathogenic	CARD14	Q9BXL6
H72N	Pathogenic	0.779	0.6	0.5048	ambiguous	-3.6619773	0.6	pathogenic	pathogenic	pathogenic	benign	0.65	pathogenic	STING	Q86WV6
V147L	Benign	0.318	0.11	0.1788	benign	-2.452055	0.11	benign	benign	benign	benign	0.11	benign	STING	Q86WV6
V147M	Benign	0.318	0.24	0.2072	benign	-4.7763357	0.24	benign	benign	benign	benign	0.26	benign	STING	Q86WV6
F153V	Uncertain	0.597	0.53	0.1955	benign	-2.93919	0.53	pathogenic	pathogenic	ambiguous	benign	0.48	pathogenic	STING	Q86WV6
N154S	Pathogenic	0.73	0.44	0.1126	benign	-2.0495205	0.44	pathogenic	pathogenic	pathogenic	benign	0.55	pathogenic	STING	Q86WV6
V155M	Pathogenic	0.924	0.51	0.5661	pathogenic	-4.479847	0.51	pathogenic	pathogenic	pathogenic	benign	0.6	pathogenic	STING	Q86WV6
G158A	Pathogenic	0.834	0.78	0.5228	ambiguous	-3.0340354	0.78	pathogenic	pathogenic	pathogenic	benign	0.89	pathogenic	STING	Q86WV6
G166E	Pathogenic	0.898	0.82	0.8922	pathogenic	-3.3718626	0.82	pathogenic	pathogenic	pathogenic	benign	0.91	pathogenic	STING	Q86WV6
C206Y	Pathogenic	0.904	0.98	0.8801	pathogenic	-2.9446895	0.98	pathogenic	pathogenic	pathogenic	benign	0.96	pathogenic	STING	Q86WV6
C206G	Pathogenic	0.729	0.69	0.4079	ambiguous	-2.3159618	0.69	pathogenic	pathogenic	pathogenic	benign	0.67	pathogenic	STING	Q86WV6
G207E	Benign	0.335	0.21	0.234	benign	-3.2651548	0.21	benign	benign	benign	benign	0.23	benign	STING	Q86WV6
R281Q	Uncertain	0.532	0.15	0.0974	benign	-3.8696306	0.15	benign	benign	ambiguous	benign	0.18	benign	STING	Q86WV6
R281W	Pathogenic	0.791	0.52	0.1438	benign	-5.2792926	0.52	pathogenic	pathogenic	pathogenic	benign	0.57	pathogenic	STING	Q86WV6
R284G	Pathogenic	0.917	0.97	0.7539	pathogenic	-4.049962	0.97	pathogenic	pathogenic	pathogenic	benign	0.94	pathogenic	STING	Q86WV6
R284S	Pathogenic	0.879	0.91	0.8957	pathogenic	-2.5812058	0.91	pathogenic	pathogenic	pathogenic	benign	0.89	pathogenic	STING	Q86WV6
T331R	Pathogenic	0.706	0.98	0.7359	pathogenic	-18.4427683949483	0.98	pathogenic	pathogenic	pathogenic	pathogenic	0.99	pathogenic	IFIH1	Q9BYX4
T331I	Pathogenic	0.724	0.96	0.7926	pathogenic	-18.3134968876851	0.96	pathogenic	pathogenic	pathogenic	pathogenic	0.97	pathogenic	IFIH1	Q9BYX4
R337G	Pathogenic	0.727	0.81	0.8299	pathogenic	-14.0011725398362	0.81	pathogenic	pathogenic	pathogenic	pathogenic	0.84	pathogenic	IFIH1	Q9BYX4
L372F	Benign	0.22	0.66	0.2709	benign	-11.4499027011916	0.66	pathogenic	pathogenic	benign	pathogenic	0.69	pathogenic	IFIH1	Q9BYX4
L372P	Benign	0.187	0.87	0.9012	pathogenic	-13.7137686489149	0.87	pathogenic	pathogenic	benign	pathogenic	0.89	pathogenic	IFIH1	Q9BYX4
G389R	Benign	0.101	0.15	0.1945	benign	-9.83742346131475	0.15	benign	benign	benign	pathogenic	0.2	benign	IFIH1	Q9BYX4
D393A	Benign	0.16	0.33	0.1853	benign	-5.86503658117726	0.33	ambiguous	ambiguous	benign	benign	0.41	ambiguous	IFIH1	Q9BYX4
D393V	Uncertain	0.542	0.57	0.3285	benign	-9.49810538114979	0.57	pathogenic	pathogenic	ambiguous	pathogenic	0.65	pathogenic	IFIH1	Q9BYX4
E444G	Pathogenic	0.728	0.98	0.9016	pathogenic	-13.6020971543694	0.98	pathogenic	pathogenic	pathogenic	pathogenic	0.99	pathogenic	IFIH1	Q9BYX4
N449K	Benign	0.116	0.23	0.1377	benign	-9.38096107123419	0.23	benign	benign	benign	pathogenic	0.29	ambiguous	IFIH1	Q9BYX4
A489T	Pathogenic	0.711	0.78	0.6436	pathogenic	-14.9763981103935	0.78	pathogenic	pathogenic	pathogenic	pathogenic	0.81	pathogenic	IFIH1	Q9BYX4
A452T	Benign	0.346	0.42	0.1063	benign	-4.87073970586061	0.42	ambiguous	ambiguous	benign	benign	0.45	pathogenic	IFIH1	Q9BYX4
G495R	Pathogenic	0.691	0.36	0.1329	benign	-7.08206026442349	0.36	ambiguous	ambiguous	pathogenic	benign	0.45	pathogenic	IFIH1	Q9BYX4
I583V	Benign	0.0896	0.19	0.0867	benign	-3.81932521983981	0.19	benign	benign	benign	benign	0.23	benign	IFIH1	Q9BYX4
A719V	Benign	0.252	0.61	0.1175	benign	-4.03852155804634	0.61	pathogenic	pathogenic	benign	benign	0.39	ambiguous	IFIH1	Q9BYX4
R720Q	Pathogenic	0.708	0.6	0.156	benign	-12.8358059282763	0.6	pathogenic	pathogenic	pathogenic	pathogenic	0.62	pathogenic	IFIH1	Q9BYX4
E773Q	Benign	0.258	0.24	0.2144	benign	-7.66854791903794	0.24	benign	benign	benign	pathogenic	0.31	ambiguous	IFIH1	Q9BYX4
R779H	Benign	0.177	0.44	0.0954	benign	-11.0720638527078	0.44	pathogenic	pathogenic	benign	pathogenic	0.51	pathogenic	IFIH1	Q9BYX4
R779C	Uncertain	0.427	0.76	0.1414	benign	-12.8204470387332	0.76	pathogenic	pathogenic	ambiguous	pathogenic	0.81	pathogenic	IFIH1	Q9BYX4
R779L	Uncertain	0.383	0.74	0.3471	ambiguous	-12.8586193960379	0.74	pathogenic	pathogenic	ambiguous	pathogenic	0.78	pathogenic	IFIH1	Q9BYX4
G781E	Uncertain	0.567	0.63	0.6616	pathogenic	-9.10217166815635	0.63	pathogenic	pathogenic	ambiguous	pathogenic	0.71	pathogenic	IFIH1	Q9BYX4
N802D	Pathogenic	0.752	0.67	0.2426	benign	-13.2609689446069	0.67	pathogenic	pathogenic	pathogenic	pathogenic	0.69	pathogenic	IFIH1	Q9BYX4
I803P	Uncertain	0.622	0.93	0.9264	pathogenic	-18.2415318174525	0.93	pathogenic	pathogenic	ambiguous	pathogenic	0.89	pathogenic	IFIH1	Q9BYX4
R822Q	Pathogenic	0.719	1.0	0.6497	pathogenic	-10.9729113666667	1.0	pathogenic	pathogenic	pathogenic	pathogenic	0.99	pathogenic	IFIH1	Q9BYX4
R824K	Pathogenic	0.684	0.73	0.561	ambiguous	-12.6235534446882	0.73	pathogenic	pathogenic	pathogenic	pathogenic	0.78	pathogenic	IFIH1	Q9BYX4
T829S	Benign	0.178	0.31	0.1227	benign	-6.65962696373147	0.31	ambiguous	ambiguous	benign	benign	0.33	ambiguous	IFIH1	Q9BYX4
D848E	Benign	0.0699	0.3	0.1253	benign	-4.25436115153219	0.3	ambiguous	ambiguous	benign	benign	0.34	ambiguous	IFIH1	Q9BYX4
M854K	Pathogenic	0.74	0.89	0.6177	pathogenic	-12.789154006802	0.89	pathogenic	pathogenic	pathogenic	pathogenic	0.88	pathogenic	IFIH1	Q9BYX4
I956V	Benign	0.141	0.29	0.0755	benign	-3.33209775379711	0.29	ambiguous	ambiguous	benign	benign	0.32	ambiguous	IFIH1	Q9BYX4
L979W	Uncertain	0.479	0.6	0.3183	benign	-12.7458317370279	0.6	pathogenic	pathogenic	ambiguous	pathogenic	0.61	pathogenic	IFIH1	Q9BYX4
